# Supplementary material for: Weight trajectories and obesity remission among school-aged children
Source: PLoS One. 2023 Sep 20;18(9):e0290565. doi: 10.1371/journal.pone.0290565 (PMC10511102; doi:10.1371/journal.pone.0290565)
Supplement: S1 Data — (CSV) [file pone.0290565.s002.csv]

bmi	sex	wt	wt_id	ht	ht_id	bmiz	bmip	waz	wp	haz	hp	p95	p97	bmip95	mod_bmiz	mod_waz	mod_haz	sigma	ext_bmip	ext_bmiz	sev_obese	age_calc_yrs	ht_cm	ht_in	wt_kg	wt_oz	bp_diastlc	bp_systlc	ins_grp_nm	bmi_calc	tmi		Sex	L	M	S	dist_from_m___5	p_dist_from_m___6	L_ref	M_ref	S_ref	dist_from_m___8	p_dist_from_m___9	bmi_z___1	lang_nm	race_ethn	rural_urban	ruca1	rural_urban_2
16.88385917	1	44.31	2890	162	2870	-0.261423817	39.6882846	0.760032367	77.6382381	2.183805014	98.55117105	23.6238867	25.37831735	71.46943845	-0.353483628	0.554809412	2.189198349	5.125669415	39.6882846	-0.261423817	0	11	162	63.78	44.31	1563	59	100	Private	16.9	1.042213529		Female	-2.527325681	17.45036072	0.128914497	-0.566501552	-3.246360126	-3.007225737	16.09591292	0.110181915	-0.446602209	-2.774631122	-0.266980251	ENGLISH	Not Hispanic or Latino, Asian	Urban	1	Urban/suburban
16.75503287	1	45.898	2891	165.51	2871	-0.408312858	34.15220004	0.761752559	77.68961503	2.394209102	99.1671875	23.91011847	25.68932326	70.0750726	-0.535506236	0.561638688	2.407551074	5.212764963	34.15220004	-0.408312858	0	12	165.51	65.16	45.898	1619	56	124	Private	16.8	1.012327525		Female	-2.491918934	17.60447714	0.130056765	-0.849444266	-4.825160439	-3.007225737	16.09591292	0.110181915	-0.657967953	-4.087795182	-0.404677253	ENGLISH	Not Hispanic or Latino, Asian	Urban	1	Urban/suburban
16.52329477	1	46.408	2892	167.59	2872	-0.559586493	28.78807601	0.760085541	77.63982725	2.575594549	99.49966045	24.00353193	25.79001415	68.83693124	-0.712085486	0.562030666	2.596744539	5.241201059	28.78807601	-0.559586493	0	12	167.59	65.98	46.408	1637	61	112	Private	16.5	0.985935603		Female	-2.480514136	17.6565339	0.130410133	-1.133239132	-6.418242328	-3.007225737	16.09591292	0.110181915	-0.872832085	-5.422693884	-0.552903953	ENGLISH	Not Hispanic or Latino, Asian	Urban	1	Urban/suburban
17.43030892	1	49.612	2894	168.71	2874	-0.155669656	43.81467081	0.958177162	83.10132845	2.557845118	99.47338505	24.17780911	25.97680815	72.09217691	-0.215213502	0.74351769	2.578215009	5.294285699	43.81467081	-0.155669656	0	12	168.71	66.42	49.612	1750	83	116	Private	17.4	1.03315209		Female	-2.458272656	17.76162094	0.131076187	-0.331312023	-1.865325376	-3.007225737	16.09591292	0.110181915	-0.252381042	-1.567982154	-0.147029063	ENGLISH	Not Hispanic or Latino, Asian	Urban	1	Urban/suburban
18.88161051	2	29.597	3149	125.2	3103	0.426447336	66.51090423	-1.491132677	6.796333236	-2.895209233	0.18945294	24.50477939	26.31603298	77.05276676	0.249045597	-1.601271357	-2.891651498	4.909004472	66.51090423	0.426447336	0	11	125.2	49.29	29.597	1044	42	102	Private	18.9	1.508115855		Male	-2.016107084	17.67819987	0.145619819	1.203410639	6.807314366	-2.399063683	16.22014281	0.126313121	0.957763892	5.904780882	0.423510289	ENGLISH	Not Hispanic or Latino, White	Urban	1	Urban/suburban
19.11525214	2	30.107	3150	125.5	3104	0.479200897	68.41021419	-1.449410311	7.361151537	-2.92411959	0.172716004	24.60621647	26.4296288	77.68464592	0.283493987	-1.566001482	-2.924661193	4.940257668	68.41021419	0.479200897	0	11	125.5	49.41	30.107	1062	59	116	Private	19.1	1.52312766		Male	-2.009769905	17.7308234	0.146017491	1.384428739	7.808034109	-2.399063683	16.22014281	0.126313121	1.095569567	6.754376824	0.477871809	ENGLISH	Not Hispanic or Latino, White	Urban	1	Urban/suburban
19.87143061	2	31.298	3151	125.5	3105	0.68252778	75.25473585	-1.268657719	10.22815843	-2.985095842	0.141744743	24.69197886	26.52563259	80.47727047	0.425679618	-1.407834676	-2.989541942	4.966789759	75.25473585	0.68252778	0	12	125.5	49.41	31.298	1104			Private	19.9	1.583380925		Male	-2.003802134	17.78355575	0.146399239	2.087874862	11.74048032	-2.399063683	16.22014281	0.126313121	1.64304775	10.129675	0.679847675	ENGLISH	Not Hispanic or Latino, White	Urban	1	Urban/suburban
18.96856473	2	30.306	3152	126.4	3106	0.407545186	65.8196193	-1.488330227	6.833191364	-2.89646054	0.188699051	24.73465842	26.5733962	76.68820169	0.236733139	-1.599084939	-2.90203032	4.980033663	65.8196193	0.407545186	0	12	126.4	49.764	30.306	1069	44	107	Private	19	1.50067759		Male	-2.003802134	17.78355575	0.146399239	1.185008983	6.663509817	-2.399063683	16.22014281	0.126313121	0.93253977	5.749269788	0.413346413	ENGLISH	Not Hispanic or Latino, White	Urban	1	Urban/suburban
19.32165892	2	31.213	3153	127.1	3107	0.49586815	69.00062808	-1.373020905	8.48729239	-2.882206318	0.197450533	24.83807317	26.68910275	77.79049036	0.294384228	-1.500382415	-2.891454572	5.012213614	69.00062808	0.49586815	0	12	127.1	50.04	31.213	1101			Private	19.3	1.520193463		Male	-1.992958064	17.88929321	0.147115364	1.432365705	8.006832291	-2.399063683	16.22014281	0.126313121	1.115079524	6.874659101	0.485358468	ENGLISH	Not Hispanic or Latino, White	Urban	1	Urban/suburban
18.78433661	2	30.589	3154	127.61	3108	0.309660256	62.15903355	-1.548121412	6.079653387	-2.881923849	0.197627622	24.92287065	26.78395068	75.36987563	0.17551736	-1.649169292	-2.894092352	5.03871059	62.15903355	0.309660256	0	12	127.61	50.24	30.589	1079			Private	18.8	1.472011332		Male	-1.992958064	17.88929321	0.147115364	0.895043403	5.003235134	-2.399063683	16.22014281	0.126313121	0.696780555	4.295773247	0.316221711	ENGLISH	Not Hispanic or Latino, White	Urban	1	Urban/suburban
18.17812171	2	30.504	3155	129.54	3109	0.098374048	53.91823595	-1.570938233	5.809849837	-2.635952249	0.419507688	24.93190799	26.79405739	72.9110733	0.053077463	-1.667996846	-2.644121681	5.041542617	53.91823595	0.098374048	0	12	129.54	51	30.504	1076	59	139	Private	18.2	1.403282516		Male	-1.992958064	17.88929321	0.147115364	0.288828498	1.614532752	-2.399063683	16.22014281	0.126313121	0.224849522	1.386236389	0.107150297	ENGLISH	Not Hispanic or Latino, White	Urban	1	Urban/suburban
18.58628245	2	31.213	3156	129.59	3110	0.206367785	58.17481833	-1.534399128	6.246574601	-2.770574518	0.279787473	25.10015063	26.98216925	74.04848966	0.114058939	-1.637959153	-2.785235063	5.094460472	58.17481833	0.206367785	0	12	129.59	51.02	31.213	1101	38	102	Private	18.6	1.434237398		Male	-1.983541835	17.9953057	0.147769097	0.590976747	3.284060615	-2.399063683	16.22014281	0.126313121	0.455334633	2.807217167	0.211811	ENGLISH	Not Hispanic or Latino, White	Urban	1	Urban/suburban
13.82622444	2	24.494	3374	133.1	3365	-2.142252899	1.608656842	-2.636582377	0.418729317	-1.711100726	4.353126009	24.36249162	26.15660362	56.75209522	-2.099462407	-2.426823517	-1.712836744	4.865365382	1.608656842	-2.142252899	0	11	133.1	52.4	24.494	864	63	98	Medicaid	13.8	1.038784706		Male	-2.029906684	17.57333347	0.144776372	-3.747109027	-21.32269915	-2.399063683	16.22014281	0.126313121	-3.017502439	-18.60342707	-2.133866834	SPANISH	Hispanic or Latino	Urban	1	Urban/suburban
13.90004686	2	25.6	3375	135.71	3366	-2.117435558	1.711144952	-2.420558782	0.77483368	-1.455805523	7.272319433	24.49237656	26.30213901	56.75254431	-2.0823541	-2.289833597	-1.457017148	4.905196102	1.711144952	-2.117435558	0	11	135.71	53.43	25.6	903	67	96	Medicaid	13.9	1.024246324		Male	-2.016107084	17.67819987	0.145619819	-3.778153011	-21.37181975	-2.399063683	16.22014281	0.126313121	-3.006935798	-18.53828189	-2.124677019	SPANISH	Hispanic or Latino	Urban	1	Urban/suburban
14.34845515	2	26.535	3376	135.99	3367	-1.843866785	3.26012784	-2.353635553	0.929541409	-1.629619051	5.159101771	24.74990225	26.59045404	57.9737851	-1.886346969	-2.245692757	-1.628227805	4.984770255	3.26012784	-1.843866785	0	12	135.99	53.54	26.535	936	64	104	Medicaid	14.3	1.055111048		Male	-1.998199572	17.83638347	0.146765161	-3.487928325	-19.55513196	-2.399063683	16.22014281	0.126313121	-2.729863397	-16.83008238	-1.857224515	SPANISH	Hispanic or Latino	Urban	1	Urban/suburban
13.5823896	2	25.571	3377	137.21	3368	-2.540946028	0.55276492	-2.825577317	0.235977482	-1.723302398	4.241692718	25.04621954	26.92187775	54.22930025	-2.35820536	-2.539453233	-1.720391256	5.077448172	0.55276492	-2.540946028	0	12	137.21	54.02	25.571	902	66	96	Medicaid	13.6	0.989897937		Male	-1.983541835	17.9953057	0.147769097	-4.412916104	-24.52259594	-2.399063683	16.22014281	0.126313121	-3.400055158	-20.96193109	-2.549419184	SPANISH	Hispanic or Latino	Urban	1	Urban/suburban
17.76620932	2	38.81	3675	147.8	3663	0.081814658	53.26029501	0.10334292	54.11545936	0.351589895	63.74270776	24.29729158	26.08351318	73.12012229	0.044076106	0.067923705	0.349201416	4.845439112	53.26029501	0.081814658	0	11	147.8	58.19	38.81	1369	62	110	Medicaid	17.8	1.202043932		Male	-2.029906684	17.57333347	0.144776372	0.19287585	1.097548455	-2.399063683	16.22014281	0.126313121	0.155320633	0.957578705	0.074567729	ENGLISH	Not Hispanic or Latino, White	Urban	1	Urban/suburban
19.12347234	2	43.488	3676	150.8	3664	0.4309989	66.67654147	0.372008701	64.50568144	0.261470244	60.31350532	24.85933961	26.71289233	76.92671099	0.251712213	0.256474823	0.263019456	5.018847709	66.67654147	0.4309989	0	12	150.8	59.37	43.488	1534	72	112	Medicaid	19.1	1.26813477		Male	-1.992958064	17.88929321	0.147115364	1.234179129	6.898982056	-2.399063683	16.22014281	0.126313121	0.960793651	5.923459872	0.424627342	ENGLISH	Not Hispanic or Latino, White	Urban	1	Urban/suburban
18.47059065	2	43.3	3677	153.11	3665	0.151241485	56.0107387	0.207330347	58.21240621	0.294904121	61.59664383	25.17179724	27.06225605	73.37811626	0.082502332	0.138069646	0.298157677	5.117123726	56.0107387	0.151241485	0	12	153.11	60.28	43.3	1527.35	64	114	Medicaid	18.5	1.206360829		Male	-1.979359041	18.04838216	0.148072891	0.422208486	2.339314859	-2.399063683	16.22014281	0.126313121	0.323680297	1.995545294	0.152644528	ENGLISH	Not Hispanic or Latino, White	Urban	1	Urban/suburban
18.73948088	2	43.29	3678	151.99	3666	0.24257389	59.5832245	0.204874275	58.11648229	0.140181464	55.57416916	25.17472598	27.06552914	74.43767568	0.135168014	0.136365486	0.141880174	5.118054889	59.5832245	0.24257389	0	12	151.99	59.84	43.29	1527	61	106	Medicaid	18.7	1.232941699		Male	-1.979359041	18.04838216	0.148072891	0.691098716	3.829144958	-2.399063683	16.22014281	0.126313121	0.529821273	3.266440246	0.244562749	ENGLISH	Not Hispanic or Latino, White	Urban	1	Urban/suburban
19.71692786	1	35.409	4068	134.01	4062	0.878290184	81.01068693	-0.182301397	42.7673101	-1.49488404	6.747235417	23.3503512	25.07775202	84.43953452	0.549909989	-0.243372654	-1.504856351	5.042347096	81.01068693	0.878290184	0	11	134.01	52.76	35.409	1249			Medicaid	19.7	1.471302728		Female	-2.564611831	17.29951367	0.127648067	2.41741419	13.97388526	-3.007225737	16.09591292	0.110181915	1.941461847	12.0618312	0.870528896	SPANISH	Hispanic or Latino	Urban	1	Urban/suburban
19.57472027	1	39.604	4070	142.24	4063	0.668885297	74.82156749	-0.060349883	47.59384869	-0.862530216	19.41979064	24.10732282	25.9014247	81.19823347	0.396711198	-0.081615551	-0.877109772	5.272810142	74.82156749	0.668885297	0	12	142.24	56	39.604	1397	70	102	Medicaid	19.6	1.376175497		Female	-2.458272656	17.76162094	0.131076187	1.813099332	10.20796096	-3.007225737	16.09591292	0.110181915	1.381150902	8.580755306	0.659606491	SPANISH	Hispanic or Latino	Urban	1	Urban/suburban
19.85280454	1	40.597	4071	143	4064	0.739076819	77.00698238	0.03081853	51.22928686	-0.803223597	21.09227546	24.16436908	25.96246186	82.15734693	0.447570522	0.019881323	-0.817493524	5.290184973	77.00698238	0.739076819	0	12	143	56.3	40.597	1432	52	108	Medicaid	19.9	1.38830801		Female	-2.458272656	17.76162094	0.131076187	2.091183598	11.77360785	-3.007225737	16.09591292	0.110181915	1.592985041	9.89682939	0.742899973	SPANISH	Hispanic or Latino	Urban	1	Urban/suburban
19.49098784	1	40.086	4213	143.41	4201	0.759066021	77.60934678	0.308201083	62.10353357	-0.313893851	37.68008304	23.59592187	25.34773031	82.60320552	0.459391862	0.204526791	-0.321275554	5.117160985	77.60934678	0.759066021	0	11	143.41	56.46	40.086	1414	70	108	Medicaid	19.5	1.359109395		Female	-2.539539972	17.39970308	0.128506192	2.09128476	12.01908303	-3.007225737	16.09591292	0.110181915	1.658720496	10.30522782	0.767327934	ENGLISH	Hispanic or Latino	Urban	1	Urban/suburban
19.75818384	1	40.908	4214	143.89	4202	0.773337948	78.03387985	0.236093844	59.33200745	-0.463020212	32.16749396	23.88806736	25.66549761	82.71152097	0.47138783	0.156327176	-0.473460694	5.206052995	78.03387985	0.773337948	0	12	143.89	56.65	40.908	1443	65	104	Medicaid	19.8	1.373145031		Female	-2.491918934	17.60447714	0.130056765	2.153706704	12.23385782	-3.007225737	16.09591292	0.110181915	1.668231863	10.36431963	0.771206971	ENGLISH	Hispanic or Latino	Urban	1	Urban/suburban
18.93880011	1	40.597	4216	146.41	4203	0.483411365	68.559816	0.11742691	54.67391198	-0.221479842	41.23594152	24.0227189	25.81064128	78.83703835	0.272238122	0.076471394	-0.227331632	5.24704581	68.559816	0.483411365	0	12	148.51	58.47	40.597	1432	64	130	Medicaid	18.9	1.293545531		Female	-2.469300331	17.70891811	0.130749913	1.229882004	6.944986683	-3.007225737	16.09591292	0.110181915	0.942010923	5.852485212	0.473219475	ENGLISH	Hispanic or Latino	Urban	1	Urban/suburban
19.06502148	1	41.192	4217	146.99	4206	0.489092683	68.76119592	0.097482022	53.88281946	-0.266749186	39.48311403	24.17514092	25.97396016	78.86209038	0.276445763	0.063692328	-0.273617793	5.293471852	68.76119592	0.489092683	0	12	146.99	57.87	40.597	1432	77	121	Medicaid	19.1	1.29702847		Female	-2.458272656	17.76162094	0.131076187	1.303400544	7.338297269	-3.007225737	16.09591292	0.110181915	0.992881529	6.168531939	0.495849565	ENGLISH	Hispanic or Latino	Urban	1	Urban/suburban
18.82664584	2	39.463	4263	144.78	4252	0.443961356	67.14647384	0.166880097	56.62678029	-0.088071684	46.49098508	24.33160324	26.1219838	77.37527879	0.260520518	0.110971468	-0.088728382	4.855905643	67.14647384	0.443961356	0	11	144.78	57	39.463	1392	62	104	Private	18.8	1.300362332		Male	-2.029906684	17.57333347	0.144776372	1.25331237	7.131898866	-2.399063683	16.22014281	0.126313121	1.009277581	6.222371731	0.444068363	ENGLISH	Not Hispanic or Latino, White	Urban	1	Urban/suburban
19.64596676	2	42.638	4264	147.32	4253	0.653867281	74.34013424	0.442015115	67.0760866	0.098984682	53.9424784	24.51402596	26.32639108	80.14173922	0.404862153	0.309550376	0.098778538	4.911843266	74.34013424	0.653867281	0	11	147.32	58	42.638	1504	54	82	Private	19.6	1.333557342		Male	-2.016107084	17.67819987	0.145619819	1.967766889	11.13103655	-2.399063683	16.22014281	0.126313121	1.566095572	9.655251438	0.652845429	ENGLISH	Not Hispanic or Latino, White	Urban	1	Urban/suburban
19.31157343	2	42.638	4265	148.59	4254	0.481990962	68.50938168	0.264149408	60.41676034	-0.066279242	47.35777546	24.89267831	26.75018587	77.57933154	0.285088027	0.178336213	-0.065752075	5.029246402	68.50938168	0.481990962	0	12	148.59	58.5	42.638	1504	60	92	Private	19.3	1.299654986		Male	-1.992958064	17.88929321	0.147115364	1.422280222	7.950455087	-2.399063683	16.22014281	0.126313121	1.107228096	6.826253684	0.482312911	ENGLISH	Not Hispanic or Latino, White	Urban	1	Urban/suburban
16.22857143	2	31.808	4334	140	4309	-0.589652209	27.77119208	-0.945223181	17.22724736	-0.715029804	23.72953136	24.30047264	26.08707993	66.78294562	-0.743359862	-1.101679631	-0.719063298	4.846409603	27.77119208	-0.589652209	0	11	140	55.12	31.808	1122			Medicaid	16.2	1.159183673		Male	-2.029906684	17.57333347	0.144776372	-1.344762041	-7.652287733	-2.399063683	16.22014281	0.126313121	-1.082920916	-6.676395692	-0.596800475	ENGLISH	Hispanic or Latino	Urban	1	Urban/suburban
16.14204517	2	32.092	4335	141	4310	-0.671389866	25.09860996	-0.987554859	16.16853517	-0.711991996	23.82348662	24.46160047	26.26766196	65.98932554	-0.833725411	-1.14361347	-0.713803796	4.895743269	25.09860996	-0.671389866	0	11	141	55.51	32.092	1132			Medicaid	16.1	1.144825898		Male	-2.022817914	17.62569869	0.145206138	-1.483653521	-8.41755863	-2.399063683	16.22014281	0.126313121	-1.187693323	-7.322335794	-0.66275188	ENGLISH	Hispanic or Latino	Urban	1	Urban/suburban
16.40825586	2	33.793	4336	143.51	4311	-0.63630585	26.22885464	-0.928956037	17.64559352	-0.729396054	23.28797154	24.87141461	26.72639993	65.97234664	-0.795856674	-1.086141022	-0.725783077	5.022613579	26.22885464	-0.63630585	0	12	143.51	56.5	33.793	1192			Medicaid	16.4	1.143352788		Male	-1.992958064	17.88929321	0.147115364	-1.481037353	-8.278903677	-2.399063683	16.22014281	0.126313121	-1.152969818	-7.108259351	-0.641032857	ENGLISH	Hispanic or Latino	Urban	1	Urban/suburban
15.50129856	1	31.61	4498	142.8	4479	-0.983933554	16.25740923	-0.836021875	20.15712984	-0.230645305	40.87951841	23.35595245	25.08394059	66.36979841	-1.157122327	-0.996074602	-0.236047395	5.044054569	16.25740923	-0.983933554	0	11	142.8	56.22	31.61	1115	67	104	Medicaid	15.5	1.085525109		Female	-2.564611831	17.29951367	0.127648067	-1.798215111	-10.39459921	-3.007225737	16.09591292	0.110181915	-1.444173715	-8.972300745	-0.993032298	ENGLISH	Hispanic or Latino	Urban	1	Urban/suburban
16.6906823	1	35.097	4499	145.01	4480	-0.441962164	32.92582928	-0.585659972	27.90520192	-0.32510557	37.25505866	23.91011847	25.68932326	69.80593728	-0.575708476	-0.724701617	-0.333117503	5.212764963	32.92582928	-0.441962164	0	12	145.01	57.09	35.097	1238	64	121	Medicaid	16.7	1.151002158		Female	-2.491918934	17.60447714	0.130056765	-0.91379484	-5.190695713	-3.007225737	16.09591292	0.110181915	-0.70781303	-4.39747055	-0.438306293	ENGLISH	Hispanic or Latino	Urban	1	Urban/suburban
16.34003943	1	33.878	4500	143.99	4481	-0.661088716	25.42777105	-0.849106027	19.79111486	-0.536429728	29.58307953	24.00083365	25.7871131	68.08113281	-0.824938097	-1.005697462	-0.548069231	5.240378603	25.42777105	-0.661088716	0	12	143.99	56.69	33.878	1195	69	105	Medicaid	16.3	1.134803766		Female	-2.480514136	17.6565339	0.130410133	-1.316494467	-7.45613196	-3.007225737	16.09591292	0.110181915	-1.013977173	-6.29959405	-0.655127254	ENGLISH	Hispanic or Latino	Urban	1	Urban/suburban
15.28649461	1	32.007	4557	144.7	4544	-1.110905407	13.33045339	-0.716843788	23.6735245	0.085849232	53.42068651	23.28775332	25.00853363	65.64177489	-1.277781151	-0.871462928	0.083806859	5.023244268	13.33045339	-1.110905407	0	11	144.7	56.97	32.007	1129	58	104	Medicaid	15.3	1.056426718		Female	-2.577474253	17.25000062	0.12719826	-1.963506007	-11.38264311	-3.007225737	16.09591292	0.110181915	-1.587040022	-9.85989443	-1.114620174	ENGLISH	Not Hispanic or Latino, White	Urban	1	Urban/suburban
15.09659056	1	32.8	4559	147.4	4545	-1.344797136	8.934537775	-0.77676286	21.86493463	0.235472662	59.30790527	23.60432185	25.35691873	63.95689171	-1.487372623	-0.933295927	0.229932119	5.119718056	8.934537775	-1.344797136	0	11	147.4	58.031	32.8	1157	60	124	Medicaid	15.1	1.024192033		Female	-2.527325681	17.45036072	0.128914497	-2.353770156	-13.48837536	-3.007225737	16.09591292	0.110181915	-1.855597655	-11.52837782	-1.357316973	ENGLISH	Not Hispanic or Latino, White	Urban	1	Urban/suburban
14.67779845	1	33.197	4560	150.39	4546	-1.808025432	3.530127125	-0.976504099	16.44073587	0.326964129	62.8152492	24.01172653	25.79882421	61.12762624	-1.859821581	-1.133444914	0.319203645	5.243698076	3.530127125	-1.808025432	0	12	150.39	59.21	33.197	1171	74	108	Medicaid	14.7	0.975982342		Female	-2.480514136	17.6565339	0.130410133	-2.978735452	-16.8704428	-3.007225737	16.09591292	0.110181915	-2.294251762	-14.25362931	-1.79737296	ENGLISH	Not Hispanic or Latino, White	Urban	1	Urban/suburban
19.78303342	1	40.313	4711	142.75	4695	0.886695019	81.23784397	0.448955823	67.32682373	-0.26726748	39.46316118	23.39853741	25.13094739	84.54816245	0.556797302	0.30437133	-0.273455067	5.05703294	81.23784397	0.886695019	0	11	142.75	56.2	40.313	1422	63	105	Private	19.8	1.385851728		Female	-2.564611831	17.29951367	0.127648067	2.483519752	14.35600907	-3.007225737	16.09591292	0.110181915	1.994552222	12.39166882	0.889197469	ENGLISH	Not Hispanic or Latino, White	Urban	1	Urban/suburban
18.10694718	1	40.086	4712	148.79	4696	0.331577	62.98956555	0.415401155	66.10758692	0.570658974	71.5884583	23.40990346	25.14346749	77.34738082	0.178378531	0.279785544	0.560237228	5.060501255	62.98956555	0.331577	0	11	148.79	58.58	40.086	1414			Private	18.1	1.216946514		Female	-2.564611831	17.29951367	0.127648067	0.807433505	4.667376902	-3.007225737	16.09591292	0.110181915	0.648462043	4.028737271	0.337255273	ENGLISH	Not Hispanic or Latino, White	Urban	1	Urban/suburban
18.55203238	1	43.998	4713	154	4697	0.363115077	64.17405389	0.543810799	70.67141617	0.854697125	80.36405788	23.95693516	25.73983104	77.43908919	0.198043158	0.38379985	0.840847383	5.227018001	64.17405389	0.363115077	0	12	154	60.63	43.998	1552	51	92	Private	18.6	1.204677427		Female	-2.480514136	17.6565339	0.130410133	0.895498483	5.071768266	-3.007225737	16.09591292	0.110181915	0.689721866	4.285074535	0.357013819	ENGLISH	Not Hispanic or Latino, White	Urban	1	Urban/suburban
18.5167261	1	44.452	4714	154.94	4698	0.340547819	63.32779909	0.569616776	71.55311761	0.947582904	82.83290835	23.99533707	25.78120327	77.16801826	0.184771543	0.404728249	0.933423805	5.238702819	63.32779909	0.340547819	0	12	154.94	61	44.452	1568	58	105	Private	18.5	1.195090106		Female	-2.480514136	17.6565339	0.130410133	0.860192196	4.871806666	-3.007225737	16.09591292	0.110181915	0.662528611	4.116129442	0.344063131	ENGLISH	Not Hispanic or Latino, White	Urban	1	Urban/suburban
19.43925727	1	46.408	4757	154.51	4748	0.812418714	79.17242942	1.135232163	87.18609717	1.452273677	92.67872382	23.28213132	25.00230266	83.49432015	0.498352118	0.895169741	1.44239107	5.021530338	79.17242942	0.812418714	0	11	154.51	60.83	46.408	1637			Private	19.4	1.258122922		Female	-2.577474253	17.25000062	0.12719826	2.189256646	12.69134242	-3.007225737	16.09591292	0.110181915	1.769507148	10.9935184	0.808470883	ENGLISH	Not Hispanic or Latino, White	Urban	1	Urban/suburban
19.447023	1	46.607	4758	154.81	4749	0.80297769	78.90061853	1.125888182	86.9893574	1.452098022	92.67628241	23.33614016	25.06204941	83.3343598	0.491339421	0.88690016	1.442093004	5.038012794	78.90061853	0.80297769	0	11	154.81	60.95	46.607	1644	57	96	Private	19.4	1.256186487		Female	-2.577474253	17.25000062	0.12719826	2.197022382	12.73636118	-3.007225737	16.09591292	0.110181915	1.775783948	11.03251463	0.810777444	ENGLISH	Not Hispanic or Latino, White	Urban	1	Urban/suburban
20.47691593	1	50.802	4759	157.51	4750	0.964034548	83.24856974	1.189003559	88.27808668	1.350578359	91.15847315	23.91845764	25.69832129	85.61135601	0.623122171	0.964647857	1.338201848	5.215306487	83.24856974	0.964034548	0	12	157.51	62.01	50.802	1792			Private	20.5	1.300039104		Female	-2.491918934	17.60447714	0.130056765	2.872438785	16.31652427	-3.007225737	16.09591292	0.110181915	2.224951938	13.82308633	0.968362863	ENGLISH	Not Hispanic or Latino, White	Urban	1	Urban/suburban
29.06558618	2	65.232	5207	149.81	5171	2.20095305	98.61303261	2.237653045	98.73781552	0.773375055	78.03497758	24.12268929	25.88766151	120.4906544	2.447478309	2.390090875	0.7672236	4.792278396	98.48830253	2.167011866	1	11	149.81	58.98	65.232	2301			Medicaid	29.1	1.940163286		Male	-2.045235058	17.46906585	0.143868341	11.59652033	66.38317374	-2.399063683	16.22014281	0.126313121	9.453571559	58.28291199	2.198838399	ENGLISH	Hispanic or Latino	Urban	1	Urban/suburban
29.03173968	2	65.487	5208	150.19	5172	2.190671815	98.57622249	2.227008636	98.70266517	0.769217592	77.91179256	24.18829681	25.9612737	120.0239104	2.42192254	2.371516781	0.763915454	4.812224059	98.42909415	2.151736457	1	11	150.19	59.13	65.487	2310			Medicaid	29	1.933000844		Male	-2.045235058	17.46906585	0.143868341	11.56267383	66.18942266	-2.399063683	16.22014281	0.126313121	9.425979631	58.11280296	2.195976071	ENGLISH	Hispanic or Latino	Urban	1	Urban/suburban
29.08450545	2	67.188	5209	151.99	5173	2.166421769	98.4860514	2.220433961	98.68053381	0.792203756	78.58790605	24.44300335	26.24682782	118.9890826	2.362969072	2.360330875	0.790222116	4.890029223	98.28734641	2.117079846	0	11	151.99	59.84	67.188	2370			Medicaid	29.1	1.9135802		Male	-2.022817914	17.62569869	0.145206138	11.45880676	65.01192926	-2.399063683	16.22014281	0.126313121	9.172996313	56.55311683	2.16840793	ENGLISH	Hispanic or Latino	Urban	1	Urban/suburban
28.59693663	2	66.593	5210	152.6	5174	2.105902062	98.23935697	2.139891606	98.38182362	0.741248312	77.07285524	24.59397608	26.41592239	116.276183	2.223003093	2.223806503	0.741256527	4.936486086	97.91286355	2.036075953	0	11	152.6	60.08	66.593	2349			Medicaid	28.6	1.87398012		Male	-2.009769905	17.7308234	0.146017491	10.86611323	61.28374855	-2.399063683	16.22014281	0.126313121	8.598913493	53.01379645	2.103715937	ENGLISH	Hispanic or Latino	Urban	1	Urban/suburban
27.51146192	2	64.41	5211	153.01	5175	1.945961615	97.41703246	1.875014537	96.96046382	0.39836593	65.4819766	25.040187	26.915133	109.8692351	1.895528213	1.81296536	0.401761261	5.075549916	96.86834679	1.861787394	0	12	153.01	60.24	64.41	2272	72	140	Medicaid	27.5	1.798017249		Male	-1.983541835	17.9953057	0.147769097	9.516156224	52.88132573	-2.399063683	16.22014281	0.126313121	7.331989842	45.20299191	1.941790595	ENGLISH	Hispanic or Latino	Urban	1	Urban/suburban
17.02348698	1	35.295	5585	143.99	5571	-0.195838685	42.23682149	-0.377450456	35.29194383	-0.260924858	39.70752272	23.63515382	25.39063882	72.02613152	-0.26853039	-0.485240361	-0.267306211	5.129093886	42.23682149	-0.195838685	0	11	143.99	56.69	35.295	1245	84	116	Medicaid	17	1.182268698		Female	-2.527325681	17.45036072	0.128914497	-0.426873744	-2.446217305	-3.007225737	16.09591292	0.110181915	-0.336526451	-2.090757156	-0.198254396	ENGLISH	Not Hispanic or Latino, Black	Urban	1	Urban/suburban
16.3649604	1	34.303	5586	144.78	5572	-0.540717903	29.43510183	-0.542464811	29.37491714	-0.156735037	43.77268363	23.64355265	25.3998228	69.21531903	-0.690702127	-0.677692745	-0.160805801	5.131645241	29.43510183	-0.540717903	0	11	144.78	57	34.303	1210	72	113	Medicaid	16.4	1.130332947		Female	-2.527325681	17.45036072	0.128914497	-1.08540032	-6.219930564	-3.007225737	16.09591292	0.110181915	-0.855676704	-5.316111661	-0.540845593	ENGLISH	Not Hispanic or Latino, Black	Urban	1	Urban/suburban
18.43799763	1	38.499	5588	144.5	5574	0.336293461	63.16752098	-0.075628143	46.9857473	-0.384834114	35.01801614	23.89634675	25.67445803	77.15822768	0.1820319	-0.102313222	-0.393965297	5.208567174	63.16752098	0.336293461	0	12	144.5	56.89	38.499	1358	72	102	Medicaid	18.4	1.275985995		Female	-2.491918934	17.60447714	0.130056765	0.833520489	4.734707442	-3.007225737	16.09591292	0.110181915	0.645633612	4.011164917	0.335957627	ENGLISH	Not Hispanic or Latino, Black	Urban	1	Urban/suburban
18.56675169	1	39.604	5589	146.05	5575	0.368480827	64.37426305	0.032505647	51.29655938	-0.218610947	41.34765624	23.95693516	25.73983104	77.50052988	0.201243986	0.020774147	-0.224369506	5.227018001	64.37426305	0.368480827	0	12	146.05	57.5	39.604	1397	70	116	Medicaid	18.6	1.271259958		Female	-2.480514136	17.6565339	0.130410133	0.910217789	5.155132907	-3.007225737	16.09591292	0.110181915	0.701058822	4.355508293	0.362387708	ENGLISH	Not Hispanic or Latino, Black	Urban	1	Urban/suburban
18.47392731	1	39.406	5590	146.05	5576	0.332325165	63.01781302	0.001903738	50.07594811	-0.22504099	41.09736933	23.96517246	25.74871581	77.0865611	0.179864722	0.001210272	-0.230952287	5.229521958	63.01781302	0.332325165	0	12	146.05	57.5	39.406	1390	64	104	Medicaid	18.5	1.2649043		Female	-2.480514136	17.6565339	0.130410133	0.817393407	4.629410345	-3.007225737	16.09591292	0.110181915	0.629564557	3.911331777	0.328248428	ENGLISH	Not Hispanic or Latino, Black	Urban	1	Urban/suburban
18.42886249	1	39.009	5591	145.49	5577	0.313475118	62.3040139	-0.055190509	47.79933452	-0.308293548	37.89294874	23.97340951	25.75759973	76.8720965	0.168880941	-0.074859843	-0.316016432	5.23202469	62.3040139	0.313475118	0	12	145.49	57.28	39.009	1376	78	118	Medicaid	18.4	1.266675544		Female	-2.480514136	17.6565339	0.130410133	0.772328591	4.374180092	-3.007225737	16.09591292	0.110181915	0.594855186	3.69569088	0.311457991	ENGLISH	Not Hispanic or Latino, Black	Urban	1	Urban/suburban
17.95038063	1	40.313	5592	149.86	5578	0.125401536	54.98971641	0.110548896	54.40129631	0.284575836	61.20154371	23.97612165	25.76052474	74.86774088	0.064547866	0.071748018	0.277666014	5.232848493	54.98971641	0.125401536	0	12	149.86	59	40.313	1422	79	111	Medicaid	18	1.197809998		Female	-2.480514136	17.6565339	0.130410133	0.293846729	1.664237902	-3.007225737	16.09591292	0.110181915	0.226323682	1.406094103	0.124009497	ENGLISH	Not Hispanic or Latino, Black	Urban	1	Urban/suburban
15.29500589	2	34.501	6078	150.19	6049	-1.076030568	14.09567927	-0.443479652	32.87094169	0.758524335	77.59314249	24.20083708	25.97534158	63.20031757	-1.242929076	-0.560584796	0.753410437	4.816038922	14.09567927	-1.076030568	0	11	150.19	59.13	34.501	1217			Medicaid	15.3	1.018377115		Male	-2.03737688	17.52111811	0.144330469	-2.22611222	-12.70530914	-2.399063683	16.22014281	0.126313121	-1.803558997	-11.11925473	-1.08467648	SPANISH	Hispanic or Latino	Urban	1	Urban/suburban
14.35051102	2	32.942	6079	151.51	6050	-1.731125908	4.171465521	-0.766299952	22.17489235	0.82471463	79.52331882	24.33160324	26.1219838	58.9788962	-1.800872693	-0.918791007	0.821200679	4.855905643	4.171465521	-1.731125908	0	11	151.51	59.65	32.942	1162	67	97	Medicaid	14.4	0.947165931		Male	-2.029906684	17.57333347	0.144776372	-3.222822452	-18.33927785	-2.399063683	16.22014281	0.126313121	-2.59530068	-16.00047984	-1.730988228	SPANISH	Hispanic or Latino	Urban	1	Urban/suburban
14.73356432	2	33.594	6080	151	6051	-1.466972622	7.119175166	-0.665402372	25.28965842	0.744993492	77.18621729	24.34393504	26.13580553	60.52252559	-1.58948517	-0.810926088	0.741762366	4.859682805	7.119175166	-1.466972622	0	11	151	59.45	33.594	1185	61	96	Medicaid	14.7	0.975732736		Male	-2.029906684	17.57333347	0.144776372	-2.839769153	-16.15953602	-2.399063683	16.22014281	0.126313121	-2.286832404	-14.09871929	-1.463683563	SPANISH	Hispanic or Latino	Urban	1	Urban/suburban
14.52757686	2	34.898	6081	154.99	6052	-1.782510731	3.733299141	-0.817745265	20.6751329	0.707024489	76.02243702	24.99522815	26.86486683	58.1214013	-1.840384303	-0.973303083	0.711460945	5.061397187	3.733299141	-1.782510731	0	12	154.99	61.02	34.898	1231	53	90	Medicaid	14.5	0.937323496		Male	-1.988073505	17.94227168	0.147449967	-3.414694821	-19.03156346	-2.399063683	16.22014281	0.126313121	-2.644435188	-16.30340262	-1.779041739	SPANISH	Hispanic or Latino	Urban	1	Urban/suburban
14.55680309	2	35.244	6082	155.6	6053	-1.77950074	3.757885188	-0.797798546	21.24937026	0.734126501	76.85641784	25.05828566	26.93536847	58.09177565	-1.838129753	-0.952710995	0.739194212	5.081244483	3.757885188	-1.77950074	0	12	155.6	61.26	35.244	1243.2	59	93	Medicaid	14.6	0.935527191		Male	-1.983541835	17.9953057	0.147769097	-3.438502613	-19.10777549	-2.399063683	16.22014281	0.126313121	-2.649290915	-16.33333902	-1.783987576	SPANISH	Hispanic or Latino	Urban	1	Urban/suburban
14.41389497	2	34.898	6083	155.6	6054	-1.894954822	2.904919359	-0.878106855	18.99428667	0.694644923	75.6361074	25.10309573	26.98546129	57.41879456	-1.92415602	-1.035343937	0.699949373	5.095392026	2.904919359	-1.894954822	0	12	155.6	61.26	34.898	1231	56	98	Medicaid	14.4	0.926342864		Male	-1.983541835	17.9953057	0.147769097	-3.581410735	-19.90191661	-2.399063683	16.22014281	0.126313121	-2.759398491	-17.01217137	-1.886664993	SPANISH	Hispanic or Latino	Urban	1	Urban/suburban
14.59869108	2	35.3	6084	155.5	6055	-1.766028978	3.86954937	-0.820495827	20.59667535	0.670460155	74.87177508	25.11509515	26.99887433	58.12715816	-1.827928724	-0.976363754	0.675766421	5.099187079	3.86954937	-1.766028978	0	12	155.5	61.22	35.3	1245.16	56	99	Medicaid	14.6	0.938822578		Male	-1.979359041	18.04838216	0.148072891	-3.449691079	-19.11357511	-2.399063683	16.22014281	0.126313121	-2.644657958	-16.30477604	-1.780219774	SPANISH	Hispanic or Latino	Urban	1	Urban/suburban
14.26670842	2	34.813	6085	156.21	6056	-2.016214677	2.188876618	-0.91547465	17.99712522	0.741070218	77.06745669	25.1449907	27.03229231	56.73777568	-2.011508773	-1.073116047	0.746844449	5.108639054	2.188876618	-2.016214677	0	12	156.21	61.5	34.813	1228	73	113	Medicaid	14.3	0.913303144		Male	-1.979359041	18.04838216	0.148072891	-3.78167374	-20.95297909	-2.399063683	16.22014281	0.126313121	-2.899167874	-17.87387391	-2.02209041	SPANISH	Hispanic or Latino	Urban	1	Urban/suburban
18.62015168	2	44.395	6168	154.41	6163	0.237381707	59.38196601	0.399841689	65.53634386	0.617676648	73.1605746	25.00717873	26.87822806	74.4592258	0.132211395	0.276800995	0.621926889	5.065160103	59.38196601	0.237381707	0	12	154.41	60.79	44.395	1566	63	114	Medicaid	18.6	1.205890271		Male	-1.988073505	17.94227168	0.147449967	0.677879998	3.778116897	-2.399063683	16.22014281	0.126313121	0.524969233	3.236526576	0.242460808	CANTONESE	Not Hispanic or Latino, Asian	Rural	2	Urban/suburban
15.22603129	2	24.1	6166	125.81	6161	-0.312870432	37.7189551	-0.285629396	38.75809931	-0.190620968	42.44112808	20.52440227	21.78171497	74.18501689	-0.411547581	-0.370098394	-0.199446441	3.690966041	37.7189551	-0.312870432	0	8	125.81	49.53	24.1	850.09	63	119	Medicaid	15.2	1.210240147		Male	-2.665870146	15.75661555	0.115225321	-0.530584263	-3.367374554	-2.399063683	16.22014281	0.126313121	-0.598751534	-3.691407286	-0.311272172	CANTONESE	Not Hispanic or Latino, Asian	Rural	2	Urban/suburban
16.7818317	2	29.909	6167	133.5	6162	0.166024793	56.59312806	0.001339709	50.05344663	-0.103483056	45.87897981	22.05332741	23.54717436	76.09659708	0.091563337	8.54E-04	-0.107634224	4.171372575	56.59312806	0.166024793	0	9	133.5	52.56	29.909	1055	63	117	Medicaid	16.8	1.257066045		Male	-2.324663326	16.39418118	0.129662637	0.387650519	2.364561639	-2.399063683	16.22014281	0.126313121	0.373627582	2.303478992	0.175431373	CANTONESE	Not Hispanic or Latino, Asian	Rural	2	Urban/suburban
15.96260199	2	33.566	6220	145.01	6189	-0.605154462	27.25381849	-0.360547753	35.92187763	0.392010992	65.24749539	23.78298143	25.50604644	67.11774989	-0.760009062	-0.462036451	0.385280883	4.689590772	27.25381849	-0.605154462	0	11	145.01	57.09	33.566	1184	54	100	Medicaid	16	1.100793186		Male	-2.080621484	17.26276973	0.141857186	-1.300167739	-7.531628814	-2.399063683	16.22014281	0.126313121	-1.087779093	-6.706347197	-0.599498158	ENGLISH	Not Hispanic or Latino, White	Urban	1	Urban/suburban
16.76799847	2	35.012	6222	144.5	6190	-0.244912387	40.32621352	-0.209545201	41.70113266	0.221035421	58.74675734	23.90928619	25.64802391	70.13174017	-0.330214388	-0.275626474	0.217410098	4.727673958	40.32621352	-0.244912387	0	11	144.5	56.89	35.012	1235	65	98	Medicaid	16.8	1.160415119		Male	-2.062128649	17.3655072	0.142895332	-0.597508733	-3.440779044	-2.399063683	16.22014281	0.126313121	-0.493334948	-3.041495713	-0.25409296	ENGLISH	Not Hispanic or Latino, White	Urban	1	Urban/suburban
17.47786913	2	36.996	6223	145.49	6191	0.040141729	51.60099333	0.034915736	51.39265338	0.30721961	62.06618899	23.97216705	25.71866712	72.90900771	0.021444044	0.022670161	0.302825531	4.746670917	51.60099333	0.040141729	0	11	145.49	57.28	36.996	1305			Medicaid	17.5	1.201310683		Male	-2.062128649	17.3655072	0.142895332	0.112361925	0.64704085	-2.399063683	16.22014281	0.126313121	0.092771974	0.571955347	0.044836074	ENGLISH	Not Hispanic or Latino, White	Urban	1	Urban/suburban
16.58979275	2	35.805	6226	146.91	6192	-0.412133302	34.01208605	-0.296100247	38.35767628	0.238599953	59.42920993	24.28797609	26.07306806	68.30454992	-0.537700559	-0.383831076	0.236811425	4.84259686	34.01208605	-0.412133302	0	11	146.91	57.84	35.805	1263			Medicaid	16.6	1.129248707		Male	-2.029906684	17.57333347	0.144776372	-0.98354072	-5.59677947	-2.399063683	16.22014281	0.126313121	-0.792033672	-4.883025266	-0.422008898	ENGLISH	Not Hispanic or Latino, White	Urban	1	Urban/suburban
17.12297375	2	36.996	6227	146.99	6193	-0.177324258	42.96268487	-0.135412265	44.61429638	0.238833816	59.43827763	24.30047264	26.08707993	70.46354204	-0.242667205	-0.180524409	0.237116798	4.846409603	42.96268487	-0.177324258	0	11	146.99	57.87	36.996	1305			Medicaid	17.1	1.164907392		Male	-2.029906684	17.57333347	0.144776372	-0.450359717	-2.562744955	-2.399063683	16.22014281	0.126313121	-0.362669336	-2.235919502	-0.18413095	ENGLISH	Not Hispanic or Latino, White	Urban	1	Urban/suburban
18.00023839	2	40.398	6229	149.81	6194	0.029602937	51.18081385	-0.022809409	49.09011513	0.049263295	51.96452649	24.94700867	26.81094495	72.1538948	0.015726903	-0.031075083	0.049687446	5.046273844	51.18081385	0.029602937	0	12	149.81	58.98	40.398	1425	55	109	Medicaid	18	1.201537841		Male	-1.988073505	17.94227168	0.147449967	0.05796671	0.323073417	-2.399063683	16.22014281	0.126313121	0.044891042	0.276761077	0.021805408	ENGLISH	Not Hispanic or Latino, White	Urban	1	Urban/suburban
14.74079303	2	21.404	6195	120.5	6171	-0.506199132	30.6358432	-0.549837326	29.12154775	-0.405908383	34.2404959	19.82453754	20.9558499	74.35630212	-0.639390737	-0.679610847	-0.423583956	3.44727471	30.6358432	-0.506199132	0	7	120.5	47.441	21.404	755			Medicaid	14.7	1.223302326		Male	-2.872731211	15.50718419	0.10731644	-0.76639116	-4.942168418	-2.399063683	16.22014281	0.126313121	-0.943527197	-5.817009187	-0.508407363	ENGLISH	Not Hispanic or Latino, White	Urban	1	Urban/suburban
14.31104836	2	20.78	6196	120.5	6172	-0.851977881	19.71131843	-0.823247886	20.51835213	-0.501385774	30.80498249	19.90718415	21.05420061	71.88886312	-1.01321065	-0.974247051	-0.521737792	3.477402242	19.71131843	-0.851977881	0	7	120.5	47.441	20.78	733	58	101	Medicaid	14.3	1.187638868		Male	-2.846123683	15.53536829	0.108312721	-1.224319927	-7.880855501	-2.399063683	16.22014281	0.126313121	-1.490723295	-9.190568248	-0.853722241	ENGLISH	Not Hispanic or Latino, White	Urban	1	Urban/suburban
14.6308622	2	21.602	6197	121.51	6173	-0.603781989	27.29942976	-0.559873419	28.77828902	-0.329914379	37.07323293	19.91792148	21.06696559	73.45576806	-0.74974888	-0.691166675	-0.344878964	3.481309135	27.29942976	-0.603781989	0	7	121.51	47.84	21.602	762			Medicaid	14.6	1.204087088		Male	-2.846123683	15.53536829	0.108312721	-0.904506088	-5.82223782	-2.399063683	16.22014281	0.126313121	-1.101320224	-6.789830626	-0.603909119	ENGLISH	Not Hispanic or Latino, White	Urban	1	Urban/suburban
14.38054286	2	21.404	6199	122	6174	-0.81726198	20.68893647	-0.717717627	23.64657063	-0.377040008	35.30719364	20.04036615	21.21217	71.75788484	-0.978261852	-0.864064564	-0.393464749	3.525048153	20.68893647	-0.81726198	0	7	122	48.031	21.404	755	52	96	Medicaid	14.4	1.178733022		Male	-2.793374145	15.5943938	0.110302563	-1.213850935	-7.78389305	-2.399063683	16.22014281	0.126313121	-1.445820559	-8.913735075	-0.824460345	ENGLISH	Not Hispanic or Latino, White	Urban	1	Urban/suburban
14.62778823	2	21.772	6200	122	6175	-0.633215562	26.32964424	-0.625064257	26.59644428	-0.412807957	33.98736606	20.07333727	21.25119206	72.87173044	-0.782832579	-0.763933302	-0.430328098	3.53672281	26.32964424	-0.633215562	0	7	122	48.031	21.772	768			Medicaid	14.6	1.198999035		Male	-2.793374145	15.5943938	0.110302563	-0.966605571	-6.198417094	-2.399063683	16.22014281	0.126313121	-1.151326054	-7.098125258	-0.635195931	ENGLISH	Not Hispanic or Latino, White	Urban	1	Urban/suburban
14.10543526	2	21.205	6201	122.61	6176	-1.060055664	14.45596381	-0.867344389	19.28766712	-0.385476575	34.99421793	20.15091307	21.34285268	69.99898819	-1.21904774	-1.020133422	-0.402002621	3.563895307	14.45596381	-1.060055664	0	8	122.61	48.27	21.205	748			Medicaid	14.1	1.150431063		Male	-2.767310047	15.6251988	0.111294537	-1.519763542	-9.726362917	-2.399063683	16.22014281	0.126313121	-1.790522417	-11.03888195	-1.06278399	ENGLISH	Not Hispanic or Latino, White	Urban	1	Urban/suburban
13.73256525	2	20.695	6202	122.76	6177	-1.399322819	8.085809997	-1.085040352	13.89518918	-0.416673166	33.84587422	20.206936	21.40893069	67.95966123	-1.525772549	-1.234381754	-0.434081596	3.583326719	8.085809997	-1.399322819	0	8	122.76	48.33	20.695	730			Medicaid	13.7	1.118651454		Male	-2.767310047	15.6251988	0.111294537	-1.892633551	-12.11270061	-2.399063683	16.22014281	0.126313121	-2.229822408	-13.74724276	-1.394431105	ENGLISH	Not Hispanic or Latino, White	Urban	1	Urban/suburban
13.98283039	2	21.5	6203	124	6178	-1.212728604	11.26168	-1.001728027	15.82374832	-0.452436226	32.54773772	20.46637971	21.71378044	68.32097608	-1.361988538	-1.154729209	-0.470385065	3.671571268	11.26168	-1.212728604	0	8	124	48.82	21.5	758.38			Medicaid	14	1.127647612		Male	-2.690753197	15.7225673	0.114249622	-1.739736915	-11.06522161	-2.399063683	16.22014281	0.126313121	-1.984305262	-12.23358688	-1.206809503	ENGLISH	Not Hispanic or Latino, White	Urban	1	Urban/suburban
13.46358861	2	21.801	6204	127.25	6179	-1.693019513	4.522587653	-0.924927119	17.75019096	0.084919235	53.38372002	20.49535751	21.74771882	65.69091853	-1.767921729	-1.078980303	0.080835103	3.681269481	4.522587653	-1.693019513	0	8	127.25	50.1	21.801	769	73	107	Medicaid	13.5	1.058042327		Male	-2.665870146	15.75661555	0.115225321	-2.293026943	-14.55278854	-2.399063683	16.22014281	0.126313121	-2.587625557	-15.95316137	-1.6955882	ENGLISH	Not Hispanic or Latino, White	Urban	1	Urban/suburban
14.52001379	2	22.51	6205	124.51	6180	-0.798246966	21.23635936	-0.742968009	22.87505243	-0.438927375	33.03570803	20.54778608	21.80906551	70.66461433	-0.960561059	-0.892060866	-0.456332039	3.698715025	21.23635936	-0.798246966	0	8	124.51	49.02	22.51	794			Medicaid	14.5	1.166172499		Male	-2.665870146	15.75661555	0.115225321	-1.236601762	-7.848143266	-2.399063683	16.22014281	0.126313121	-1.395475241	-8.603347436	-0.792535218	ENGLISH	Not Hispanic or Latino, White	Urban	1	Urban/suburban
14.43799554	2	22.311	6206	124.31	6181	-0.867562958	19.2816816	-0.833623886	20.22464807	-0.514278902	30.3528505	20.59154018	21.86021255	70.11615166	-1.031728756	-0.986660848	-0.533560974	3.713219417	19.2816816	-0.867562958	0	8	124.31	48.94	22.311	787	59	101	Medicaid	14.4	1.161450852		Male	-2.641343436	15.79143062	0.116195218	-1.353435081	-8.570693266	-2.399063683	16.22014281	0.126313121	-1.511230942	-9.317001458	-0.87005406	ENGLISH	Not Hispanic or Latino, White	Urban	1	Urban/suburban
15.01023002	2	24.21	6207	127	6182	-0.564914563	28.60659389	-0.634296802	26.29435717	-0.474419487	31.76003996	21.09156329	22.44164774	71.16698661	-0.710163559	-0.775801026	-0.491610032	3.874745793	28.60659389	-0.564914563	0	8	127	50	24.21	854			Medicaid	15	1.181907876		Male	-2.524635245	15.97640787	0.120935994	-0.96617785	-6.04752869	-2.399063683	16.22014281	0.126313121	-1.024531931	-6.316417453	-0.558656709	ENGLISH	Not Hispanic or Latino, White	Urban	1	Urban/suburban
15.09673715	2	24.692	6209	127.89	6183	-0.544314366	29.31125813	-0.619142712	26.79111739	-0.455173771	32.44921142	21.26005409	22.63643574	71.00987178	-0.687286059	-0.759293622	-0.47153145	3.92780441	29.31125813	-0.544314366	0	9	127.89	50.35	24.692	871			Medicaid	15.1	1.180447036		Male	-2.48095189	16.05516984	0.12277087	-0.958432691	-5.969620382	-2.399063683	16.22014281	0.126313121	-0.996218313	-6.141859071	-0.541665034	ENGLISH	Not Hispanic or Latino, White	Urban	1	Urban/suburban
16.05548289	2	27.301	6211	130.4	6184	-0.064452271	47.4305055	-0.199265098	42.10276898	-0.249767835	40.13834476	21.54562002	22.9654239	74.51854661	-0.089588187	-0.26252883	-0.259610584	4.01649999	47.4305055	-0.064452271	0	9	130.4	51.34	27.301	963			Medicaid	16.1	1.231248688		Male	-2.418838304	16.17800955	0.125444639	-0.122526656	-0.75736546	-2.399063683	16.22014281	0.126313121	-0.123696249	-0.762608874	-0.061164929	ENGLISH	Not Hispanic or Latino, White	Urban	1	Urban/suburban
15.03386134	2	26.195	6213	132	6185	-0.684058311	24.69691729	-0.561349666	28.7279595	-0.129991079	44.82867422	21.74328224	23.19236559	69.14255712	-0.843054523	-0.695260783	-0.135339366	4.077157798	24.69691729	-0.684058311	0	9	132	51.97	26.195	924	54	107	Medicaid	15	1.138928889		Male	-2.379756861	16.26284277	0.127169545	-1.228981429	-7.556990169	-2.399063683	16.22014281	0.126313121	-1.217499746	-7.506097577	-0.679446476	ENGLISH	Not Hispanic or Latino, White	Urban	1	Urban/suburban
15.97588861	2	27.5	6214	131.2	6186	-0.185986604	42.62276331	-0.384170201	35.04261513	-0.381778816	35.13127167	21.92007501	23.39485093	72.88245411	-0.252436844	-0.490234485	-0.395028091	4.131009189	42.62276331	-0.185986604	0	9	131.2	51.654	27.5	970.02			Medicaid	16	1.217674437		Male	-2.342557728	16.34987759	0.128844639	-0.373988982	-2.287411511	-2.399063683	16.22014281	0.126313121	-0.363731647	-2.242468831	-0.184551218	ENGLISH	Not Hispanic or Latino, White	Urban	1	Urban/suburban
16.06478757	2	28.208	6215	132.51	6187	-0.175223976	43.04518228	-0.334403733	36.90374613	-0.278170553	39.04407193	22.07874264	23.57620006	72.76133349	-0.238485771	-0.430392786	-0.288246117	4.179055869	43.04518228	-0.175223976	0	9	132.51	52.17	28.208	995	59	100	Medicaid	16.1	1.2123453		Male	-2.307240716	16.43898741	0.130467138	-0.374199844	-2.276294973	-2.399063683	16.22014281	0.126313121	-0.357462545	-2.203818729	-0.18126135	ENGLISH	Not Hispanic or Latino, White	Urban	1	Urban/suburban
16.31174474	2	29.909	6219	135.41	6188	-0.150476365	44.01943981	-0.269401115	39.3810514	-0.117105212	45.33883399	22.52234305	24.08148776	72.42472376	-0.206148386	-0.35064034	-0.121453475	4.3124153	44.01943981	-0.150476365	0	10	135.41	53.31	29.909	1055			Medicaid	16.3	1.204618916		Male	-2.242227723	16.62292864	0.133544525	-0.311183902	-1.872016108	-2.399063683	16.22014281	0.126313121	-0.287201453	-1.770646885	-0.144548704	ENGLISH	Not Hispanic or Latino, White	Urban	1	Urban/suburban
18.734734	2	31.808	6744	130.3	6717	0.466940275	67.97286953	-0.814609064	20.76480601	-1.89317809	2.916709502	24.07259061	25.83143036	77.82599847	0.275734299	-0.969010596	-1.894737787	4.777080124	67.97286953	0.466940275	0	11	130.3	51.3	31.808	1122			Medicaid	18.7	1.437815349		Male	-2.053484173	17.4171909	0.143389972	1.317543101	7.564613082	-2.399063683	16.22014281	0.126313121	1.080864067	6.663714862	0.472309158	ENGLISH	Not Hispanic or Latino, White	Urban	1	Urban/suburban
18.96856478	2	32.205	6745	130.3	6718	0.527408486	70.10450241	-0.782723534	21.68947397	-1.938080254	2.630671603	24.13836301	25.90525238	78.58264777	0.316205566	-0.935865725	-1.93889753	4.797031327	70.10450241	0.527408486	0	11	130.3	51.3	32.205	1136	61	116	Medicaid	19	1.455760919		Male	-2.045235058	17.46906585	0.143868341	1.49949893	8.583738493	-2.399063683	16.22014281	0.126313121	1.22240293	7.536326556	0.526799857	ENGLISH	Not Hispanic or Latino, White	Urban	1	Urban/suburban
21.01670858	2	35.3	6747	129.6	6719	1.00876652	84.34566894	-0.476703307	31.67867039	-2.282585019	1.122741211	24.48628836	26.29531878	85.83051981	0.690895362	-0.599447786	-2.281524805	4.903326441	84.34566894	1.00876652	0	11	129.6	51.024	35.3	1245.16	74	103	Medicaid	21	1.621659613		Male	-2.016107084	17.67819987	0.145619819	3.338508711	18.88489063	-2.399063683	16.22014281	0.126313121	2.657034092	16.38107705	1.002897092	ENGLISH	Not Hispanic or Latino, White	Urban	1	Urban/suburban
19.98209136	2	36.089	6748	134.39	6720	0.721418177	76.46738667	-0.445381912	32.80218907	-1.758252523	3.935227601	24.64603295	26.47420186	81.07629899	0.454764537	-0.563165381	-1.757916546	4.952574042	76.46738667	0.721418177	0	11	134.39	52.91	36.089	1273	65	110	Medicaid	20	1.486873381		Male	-2.009769905	17.7308234	0.146017491	2.251267964	12.69691719	-2.399063683	16.22014281	0.126313121	1.781543968	10.98352825	0.727707857	ENGLISH	Not Hispanic or Latino, White	Urban	1	Urban/suburban
19.26249956	2	35.21	6749	135.2	6721	0.495514724	68.98815844	-0.633460599	26.32164516	-1.735217073	4.135118175	24.74990225	26.59045404	77.82858843	0.294231788	-0.776467543	-1.734155649	4.984770255	68.98815844	0.495514724	0	12	135.2	53.23	35.21	1242			Medicaid	19.3	1.424741092		Male	-2.003802134	17.78355575	0.146399239	1.478943812	8.316356038	-2.399063683	16.22014281	0.126313121	1.163851028	7.1753439	0.504237741	ENGLISH	Not Hispanic or Latino, White	Urban	1	Urban/suburban
18.16123823	2	33.197	6750	135.2	6722	0.121452644	54.83337392	-0.986785249	16.18739638	-1.773310822	3.808860836	24.79564634	26.6416411	73.2436573	0.06590986	-1.143255501	-1.772118101	4.998977554	54.83337392	0.121452644	0	12	135.2	53.23	33.197	1171			Medicaid	18.2	1.343286851		Male	-1.998199572	17.83638347	0.146765161	0.324854757	1.821303952	-2.399063683	16.22014281	0.126313121	0.254250956	1.567501339	0.120788662	ENGLISH	Not Hispanic or Latino, White	Urban	1	Urban/suburban
29.9954957	1	66.593	6842	149	6821	2.315697452	98.97126032	2.365792162	99.10042293	0.66588842	74.72587886	23.31912755	25.04324845	128.6304371	2.878073781	2.667110139	0.654766357	5.032819794	99.07673873	2.35615471	1	11	149	58.66	66.593	2349	53	120	Medicaid	30	2.013120517		Female	-2.577474253	17.25000062	0.12719826	12.74549508	73.88692534	-3.007225737	16.09591292	0.110181915	10.30178197	64.00247084	2.317276609	SPANISH	Hispanic or Latino	Urban	1	Urban/suburban
28.95219601	1	68.209	6844	153.49	6822	2.216591024	98.66744743	2.33601205	99.02546932	1.045726616	85.21563646	23.6323883	25.38761462	122.5106648	2.549465956	2.594468732	1.032320586	5.128253538	98.50214246	2.170656459	1	11	153.49	60.43	68.209	2406	73	111	Medicaid	29	1.886259431		Female	-2.527325681	17.45036072	0.128914497	11.50183529	65.91173369	-3.007225737	16.09591292	0.110181915	9.067486274	56.33409126	2.215523329	SPANISH	Hispanic or Latino	Urban	1	Urban/suburban
30.38210357	1	69.513	6845	151.26	6823	2.307965767	98.94994797	2.366475237	99.10208122	0.681248161	75.21427606	23.713406	25.47597752	128.1220571	2.841702699	2.651281133	0.668989596	5.152910578	99.02195148	2.334664191	1	12	151.26	59.55	69.513	2452	67	108	Medicaid	30.4	2.00860132		Female	-2.515320235	17.50138161	0.129309001	12.88072196	73.59831494	-3.007225737	16.09591292	0.110181915	10.09404054	62.71182375	2.306731233	SPANISH	Hispanic or Latino	Urban	1	Urban/suburban
30.09095713	1	69.513	6846	151.99	6824	2.288955229	98.89590231	2.365610986	99.09998264	0.77797063	78.17068361	23.71615892	25.47897778	126.879556	2.776700363	2.649440164	0.764988712	5.153747024	98.91942524	2.29712754	1	12	151.99	59.84	69.513	2452	78	109	Medicaid	30.1	1.979798482		Female	-2.515320235	17.50138161	0.129309001	12.58957552	71.93475235	-3.007225737	16.09591292	0.110181915	9.865882218	61.29433147	2.287908165	SPANISH	Hispanic or Latino	Urban	1	Urban/suburban
29.19602257	1	67.899	6847	152.5	6825	2.221051214	98.68262536	2.27329624	98.8495833	0.794365174	78.65085637	23.78289642	25.55152999	122.7605842	2.560597291	2.469279057	0.781130036	5.174059658	98.52266761	2.176115198	1	12	152.5	60.04	67.899	2395.08	54	110	Medicaid	29.2	1.914493284		Female	-2.503519447	17.55275674	0.129689741	11.64326583	66.33297554	-3.007225737	16.09591292	0.110181915	9.070887617	56.35522298	2.218320186	SPANISH	Hispanic or Latino	Urban	1	Urban/suburban
29.07347487	1	67.614	6848	152.5	6826	2.209712119	98.64374259	2.252059933	98.78407576	0.774732826	78.07512251	23.80785941	25.57864322	122.1171311	2.526732413	2.429282823	0.761558227	5.181645087	98.45234196	2.157674333	1	12	152.5	60.04	67.614	2385	63	115	Medicaid	29.1	1.906457369		Female	-2.503519447	17.55275674	0.129689741	11.52071813	65.6348077	-3.007225737	16.09591292	0.110181915	8.97541471	55.76207298	2.209198944	SPANISH	Hispanic or Latino	Urban	1	Urban/suburban
29.0438885	1	67.103	6849	152	6827	2.201012755	98.61324396	2.204033324	98.62389997	0.650104637	74.21876828	23.87978772	25.65653631	121.6254049	2.500471168	2.340896267	0.63780119	5.203537592	98.39503938	2.143172964	1	12	152	59.843	67.103	2367	61	115	Medicaid	29	1.910782138		Female	-2.491918934	17.60447714	0.130056765	11.43941136	64.98012564	-3.007225737	16.09591292	0.110181915	8.86081215	55.0500751	2.19939597	SPANISH	Hispanic or Latino	Urban	1	Urban/suburban
29.38827241	1	68.804	6850	153.01	6828	2.221112162	98.68283172	2.261051626	98.81219698	0.734041566	76.85382975	23.94317228	25.72498505	122.7417657	2.558230569	2.441977262	0.720916555	5.222831832	98.51423254	2.173864017	1	12	153.01	60.24	68.804	2427			Medicaid	29.4	1.920676584		Female	-2.480514136	17.6565339	0.130410133	11.73173851	66.44417631	-3.007225737	16.09591292	0.110181915	9.035902045	56.13786611	2.217792733	SPANISH	Hispanic or Latino	Urban	1	Urban/suburban
29.99639561	1	72.299	6851	155.25	6829	2.245650859	98.76368099	2.34060656	99.03737782	0.83762414	79.88790847	24.17247271	25.97111209	124.0932029	2.627741479	2.581575052	0.823782524	5.292657872	98.64416213	2.209832959	1	12	155.25	61.122	72.299	2550.28	63	116	Medicaid	30	1.932134983		Female	-2.458272656	17.76162094	0.131076187	12.23477467	68.88321011	-3.007225737	16.09591292	0.110181915	9.319991341	57.90284395	2.247651594	SPANISH	Hispanic or Latino	Urban	1	Urban/suburban
34.54738185	1	77.111	6933	149.4	6916	2.562408736	99.48025548	2.851695955	99.78256663	1.010811292	84.39466214	22.91790745	24.59613191	150.7440499	4.072594893	3.939935682	0.999199254	4.910055086	99.91069854	3.123682732	1	11	149.4	58.82	77.111	2720	68	108	Medicaid	34.5	2.312408424		Female	-2.631185649	17.05603879	0.125260905	17.49134306	102.5522003	-3.007225737	16.09591292	0.110181915	14.51962392	90.20689908	2.560449918	SPANISH	Hispanic or Latino	Urban	1	Urban/suburban
34.36286654	1	76.289	6934	149	6917	2.554695157	99.46859584	2.823063915	99.76216456	0.941928319	82.68853299	22.93520214	24.61555154	149.8258717	4.022202446	3.848034532	0.930326823	4.915362493	99.89961009	3.089076382	1	11	149	58.66	76.289	2691	70	108	Medicaid	34.4	2.306232654		Female	-2.631185649	17.05603879	0.125260905	17.30682775	101.4703822	-3.007225737	16.09591292	0.110181915	14.36645713	89.25531095	2.553728332	SPANISH	Hispanic or Latino	Urban	1	Urban/suburban
34.12301167	1	79.889	6935	153.01	6918	2.517911029	99.40973431	2.821465605	99.76097618	1.144445245	87.37804833	23.41837605	25.15279951	145.7104096	3.773158699	3.763863592	1.131903081	5.063085294	99.82753103	2.924565089	1	11	153.01	60.24	79.889	2818			Medicaid	34.1	2.230116441		Female	-2.564611831	17.29951367	0.127648067	16.823498	97.24838698	-3.007225737	16.09591292	0.110181915	13.51120533	83.94183915	2.519649831	SPANISH	Hispanic or Latino	Urban	1	Urban/suburban
34.47411277	1	80.711	6937	153.01	6920	2.528839483	99.42779824	2.833820559	99.77002424	1.10173873	86.47123629	23.47488065	25.21501137	146.8553271	3.830605017	3.789521601	1.088897875	5.080291411	99.84809181	2.963849964	1	11	153.01	60.24	80.711	2847	64	118	Medicaid	34.5	2.253062726		Female	-2.551969684	17.34941726	0.128084023	17.12469551	98.70473025	-3.007225737	16.09591292	0.110181915	13.666866	84.90892107	2.528943148	SPANISH	Hispanic or Latino	Urban	1	Urban/suburban
35.14934709	1	84.992	6938	155.5	6921	2.541314843	99.44781789	2.901575557	99.81435439	1.220504783	88.88632112	23.75234926	25.5183438	147.9826131	3.878662145	3.931588119	1.207414853	5.164763317	99.8633191	2.996205874	1	12	155.5	61.22	84.992	2998	59	133	Medicaid	35.1	2.260408173		Female	-2.515320235	17.50138161	0.129309001	17.64796548	100.837556	-3.007225737	16.09591292	0.110181915	13.82991417	85.92189977	2.542384409	SPANISH	Hispanic or Latino	Urban	1	Urban/suburban
21.37939969	1	40.597	7406	137.8	7385	1.372593496	91.50606225	0.767279842	77.85424244	-0.635237114	26.26368905	22.88036242	24.55396238	93.4399521	1.017432253	0.549172197	-0.645763615	4.898517283	91.50606225	1.372593496	0	11	137.8	54.25	40.597	1432	66	96	Medicaid	21.4	1.551480384		Female	-2.645190534	17.00861766	0.124742239	4.37078203	25.69745594	-3.007225737	16.09591292	0.110181915	3.653444593	22.69796445	1.375628967	SPANISH	Hispanic or Latino	Urban	1	Urban/suburban
21.5838852	1	40.908	7407	137.67	7386	1.399388465	91.9151738	0.75848392	77.59193321	-0.706648222	23.9892557	22.96111751	24.64461962	94.00189338	1.048488157	0.542864597	-0.717866985	4.923314426	91.9151738	1.399388465	0	11	137.67	54.2	40.908	1443	69	108	Medicaid	21.6	1.567798736		Female	-2.631185649	17.05603879	0.125260905	4.527846412	26.54688153	-3.007225737	16.09591292	0.110181915	3.75858085	23.3511505	1.401105533	SPANISH	Hispanic or Latino	Urban	1	Urban/suburban
20.30384337	1	40.086	7408	140.51	7387	1.058039781	85.49813468	0.510269008	69.50684941	-0.479814678	31.56795876	23.24214976	24.95798071	87.35785453	0.701286589	0.348595807	-0.489235848	5.009327089	85.49813468	1.058039781	0	11	140.51	55.32	40.086	1414	65	113	Medicaid	20.3	1.44501056		Female	-2.590560148	17.20088732	0.126734613	3.102956054	18.03951155	-3.007225737	16.09591292	0.110181915	2.524384246	15.68338657	1.06379449	SPANISH	Hispanic or Latino	Urban	1	Urban/suburban
21.11683066	1	42.694	7409	142.19	7388	1.151315044	87.51986748	0.514794704	69.66517566	-0.604714131	27.26844785	23.7606714	25.52738576	88.8730386	0.790626767	0.3584811	-0.616853392	5.167297509	87.51986748	1.151315044	0	12	142.19	55.98	42.694	1506	63	97	Medicaid	21.1	1.485113627		Female	-2.515320235	17.50138161	0.129309001	3.615449054	20.65807794	-3.007225737	16.09591292	0.110181915	2.833264273	17.60238321	1.157456635	SPANISH	Hispanic or Latino	Urban	1	Urban/suburban
21.59451403	1	43.488	7410	141.91	7389	1.252853248	89.48704405	0.589333203	72.21811121	-0.658316395	25.51674227	23.78015644	25.54855366	90.80896537	0.892041876	0.417066686	-0.671064119	5.17322644	89.48704405	1.252853248	0	12	141.91	55.87	43.488	1534	66	101	Medicaid	21.6	1.521704885		Female	-2.503519447	17.55275674	0.129689741	4.041757288	23.0263391	-3.007225737	16.09591292	0.110181915	3.148800917	19.56273579	1.246657143	SPANISH	Hispanic or Latino	Urban	1	Urban/suburban
24.25548227	2	53.496	7454	148.51	7429	1.693201343	95.47914255	1.631862286	94.86457497	0.758042857	77.57873367	23.92815927	25.6692304	101.3679406	1.475196814	1.484031963	0.749595392	4.733370264	95.27565767	1.672190077	0	11	148.51	58.47	53.496	1887			Medicaid	24.3	1.633255826		Male	-2.062128649	17.3655072	0.142895332	6.889975066	39.67620978	-2.399063683	16.22014281	0.126313121	5.688729397	35.07200562	1.689896559	SPANISH	Hispanic or Latino	Urban	1	Urban/suburban
24.52657591	2	55.849	7455	150.9	7430	1.71117351	95.64754564	1.731638726	95.83310467	0.966357098	83.3067238	24.06950291	25.82796447	101.8989715	1.501935174	1.614590457	0.959189094	4.776143106	95.38120255	1.68299557	0	11	150.9	59.41	55.849	1970	52	113	Medicaid	24.5	1.625352943		Male	-2.053484173	17.4171909	0.143389972	7.10938501	40.81820686	-2.399063683	16.22014281	0.126313121	5.832278875	35.9570131	1.714578665	SPANISH	Hispanic or Latino	Urban	1	Urban/suburban
28.0371943	2	65.204	7456	152.5	7431	2.010389657	97.78050179	1.946716798	97.42156517	0.407226451	65.80791621	24.95296135	26.81760204	112.3601881	2.020771216	1.918826479	0.41010844	5.048138594	97.29388425	1.925856334	0	12	152.5	60.04	65.204	2300	80	136	Medicaid	28	1.838504544		Male	-1.988073505	17.94227168	0.147449967	10.09492262	56.26334727	-2.399063683	16.22014281	0.126313121	7.817790461	48.19803718	2.00682678	SPANISH	Hispanic or Latino	Urban	1	Urban/suburban
20.20895688	1	48.308	7496	154.61	7484	1.105378485	86.55021888	1.481730722	93.07940205	1.764274361	96.11571008	22.8860577	24.56036017	88.30248156	0.743371098	1.269278434	1.759466623	4.900268883	86.55021888	1.105378485	0	11	154.61	60.87	48.308	1704	64	114	Medicaid	20.2	1.307092483		Female	-2.645190534	17.00861766	0.124742239	3.200339223	18.81598662	-3.007225737	16.09591292	0.110181915	2.675096115	16.61972284	1.109854667	ENGLISH	Not Hispanic or Latino, Black	Urban	1	Urban/suburban
21.79647447	1	55.792	7497	159.99	7485	1.352587902	91.19063403	1.75140932	96.00622856	2.051492127	97.98904772	23.4607355	25.19944479	92.90618565	0.997309889	1.628483904	2.052859917	5.07598713	91.19063403	1.352587902	0	11	159.99	62.99	55.792	1968	72	119	Medicaid	21.8	1.362364802		Female	-2.551969684	17.34941726	0.128084023	4.447057214	25.6323146	-3.007225737	16.09591292	0.110181915	3.549104566	22.0497252	1.350416327	ENGLISH	Not Hispanic or Latino, Black	Urban	1	Urban/suburban
23.65482017	1	60.186	7498	159.51	7486	1.632526436	94.8715683	1.901291314	97.1368067	1.764901253	96.12098185	23.73570424	25.50025718	99.65923036	1.353890216	1.847868883	1.759202435	5.159691261	94.8715683	1.632526436	0	12	159.51	62.8	60.186	2123	60	104	Medicaid	23.7	1.482967849		Female	-2.515320235	17.50138161	0.129309001	6.153438557	35.15973021	-3.007225737	16.09591292	0.110181915	4.822172118	29.95898488	1.633554115	ENGLISH	Not Hispanic or Latino, Black	Urban	1	Urban/suburban
22.81757511	1	59.506	7499	161.49	7487	1.453914942	92.70150551	1.760156208	96.08093376	1.810851002	96.49180405	23.98714198	25.77239156	95.12419251	1.11970869	1.648259752	1.805978764	5.236203354	92.70150551	1.453914942	0	12	161.49	63.58	59.506	2099	57	110	Medicaid	22.8	1.412940437		Female	-2.480514136	17.6565339	0.130410133	5.161041213	29.23020589	-3.007225737	16.09591292	0.110181915	3.975085431	24.69624091	1.454875664	ENGLISH	Not Hispanic or Latino, Black	Urban	1	Urban/suburban
17.00708901	2	39.604	7691	152.6	7686	-0.171340601	43.19779788	0.323335529	62.67794254	1.212782944	88.7393591	24.05074945	25.80691348	70.71334323	-0.234641372	0.221513514	1.205706491	4.770451245	43.19779788	-0.171340601	0	11	152.6	60.08	39.604	1397	57	109	Private	17	1.114488139		Male	-2.053484173	17.4171909	0.143389972	-0.410101893	-2.354581147	-2.399063683	16.22014281	0.126313121	-0.336432561	-2.074165223	-0.170304785	ENGLISH	Not Hispanic or Latino, White	Urban	1	Urban/suburban
17.20582587	2	41.305	7692	154.94	7687	-0.152025367	43.95834643	0.37643663	64.67038408	1.276808616	89.91650885	24.34393504	26.13580553	70.67807992	-0.209174368	0.260437289	1.273637114	4.859682805	43.95834643	-0.152025367	0	11	154.94	61	41.305	1457			Private	17.2	1.110483146		Male	-2.029906684	17.57333347	0.144776372	-0.367507604	-2.091279979	-2.399063683	16.22014281	0.126313121	-0.295949513	-1.824580195	-0.149157434	ENGLISH	Not Hispanic or Latino, White	Urban	1	Urban/suburban
18.35634813	2	47.004	7693	160.02	7688	0.125653518	54.99969012	0.616035471	73.10644454	1.299260556	90.3072737	25.10309573	26.98546129	73.12384227	0.068165593	0.444816089	1.304512399	5.095392026	54.99969012	0.125653518	0	12	160.02	63	47.004	1658	60	110	Private	18.4	1.147128367		Male	-1.983541835	17.9953057	0.147769097	0.361042426	2.006314492	-2.399063683	16.22014281	0.126313121	0.278175278	1.714998943	0.131815582	ENGLISH	Not Hispanic or Latino, White	Urban	1	Urban/suburban
17.19534984	2	35.805	7732	144.3	7724	-0.035822059	48.57121221	-0.035527932	48.58293869	0.283218415	61.14952935	23.79567169	25.52031596	72.26251085	-0.05046092	-0.048188424	0.27809542	4.693414183	48.57121221	-0.035822059	0	11	144.3	56.811	35.805	1263	70	119	Medicaid	17.2	1.191638935		Male	-2.080621484	17.26276973	0.141857186	-0.067419894	-0.390550852	-2.399063683	16.22014281	0.126313121	-0.056406531	-0.347756067	-0.027697774	ENGLISH	Not Hispanic or Latino, White	Urban	1	Urban/suburban
17.60700501	2	36.713	7733	144.4	7725	0.12098485	54.81484824	0.070642294	52.81587755	0.269841749	60.63589985	23.83040166	25.55936472	73.88463386	0.06583095	0.046157961	0.265105213	4.703875064	54.81484824	0.12098485	0	11	144.4	56.85	36.713	1295	62	121	Medicaid	17.6	1.219321677		Male	-2.071172932	17.31402878	0.142384404	0.292976231	1.692132053	-2.399063683	16.22014281	0.126313121	0.243486547	1.501136886	0.115823913	ENGLISH	Not Hispanic or Latino, White	Urban	1	Urban/suburban
16.50188551	2	34.7	7734	145.01	7726	-0.374230207	35.4116526	-0.272575497	39.25897746	0.266508259	60.50761001	23.94070418	25.68332562	68.92815428	-0.491597137	-0.354643413	0.262423489	4.737155896	35.4116526	-0.374230207	0	11	145.01	57.09	34.7	1224	79	125	Medicaid	16.5	1.137982588		Male	-2.062128649	17.3655072	0.142895332	-0.863621688	-4.973201637	-2.399063683	16.22014281	0.126313121	-0.71305194	-4.396089161	-0.376435181	ENGLISH	Not Hispanic or Latino, White	Urban	1	Urban/suburban
16.67324788	2	35.012	7735	144.91	7727	-0.336542059	36.82310702	-0.325725614	37.23159814	0.101707115	54.05054227	24.12589254	25.89125663	69.10935153	-0.445598057	-0.420011968	0.100456802	4.793249831	36.82310702	-0.336542059	0	11	144.91	57.05	35.012	1235	65	112	Medicaid	16.7	1.150593326		Male	-2.045235058	17.46906585	0.143868341	-0.795817968	-4.555583996	-2.399063683	16.22014281	0.126313121	-0.648756859	-3.999698812	-0.340044876	ENGLISH	Not Hispanic or Latino, White	Urban	1	Urban/suburban
16.42522049	2	35.012	7736	146	7728	-0.520511333	30.13536155	-0.483432561	31.43943168	0.003468004	50.13835306	24.41829109	26.21913979	67.26605246	-0.665051397	-0.607165881	0.003451105	4.882444202	30.13536155	-0.520511333	0	11	146	57.48	35.012	1235	62	106	Medicaid	16.4	1.125015102		Male	-2.022817914	17.62569869	0.145206138	-1.200478198	-6.810953821	-2.399063683	16.22014281	0.126313121	-0.961006003	-5.924769062	-0.522159889	ENGLISH	Not Hispanic or Latino, White	Urban	1	Urban/suburban
16.87135969	2	37.11	7737	148.31	7729	-0.427034008	33.4677279	-0.43837504	33.05572184	-0.120207424	45.21594183	24.9107486	26.77039429	67.72722876	-0.556137174	-0.555268685	-0.119228243	5.034911297	33.4677279	-0.427034008	0	12	148.31	58.39	37.11	1309	62	112	Medicaid	16.9	1.13757398		Male	-1.992958064	17.88929321	0.147115364	-1.017933518	-5.690182982	-2.399063683	16.22014281	0.126313121	-0.792449036	-4.88558606	-0.422403798	ENGLISH	Not Hispanic or Latino, White	Urban	1	Urban/suburban
16.71075713	2	37.8	7738	150.4	7730	-0.54969228	29.12652265	-0.4480648	32.70532154	-0.021906916	49.12611039	25.11509515	26.99887433	66.53670643	-0.699210938	-0.566913303	-0.021624479	5.099187079	29.12652265	-0.54969228	0	12	150.4	59.213	37.8	1333.34			Medicaid	16.7	1.111087575		Male	-1.983541835	17.9953057	0.147769097	-1.28454857	-7.138242559	-2.399063683	16.22014281	0.126313121	-0.989716525	-6.101774419	-0.539857118	ENGLISH	Not Hispanic or Latino, White	Urban	1	Urban/suburban
16.64160036	1	34.7	7775	144.4	7754	-0.201624563	42.01051206	-0.046099171	48.16156032	0.2791421	60.99321121	22.94669631	24.6284561	72.52285965	-0.275985106	-0.063348723	0.273540629	4.91888727	42.01051206	-0.201624563	0	11	144.4	56.85	34.7	1224	71	106	Medicaid	16.6	1.152465399		Female	-2.631185649	17.05603879	0.125260905	-0.414438434	-2.429863341	-3.007225737	16.09591292	0.110181915	-0.344026767	-2.137354796	-0.202874421	SPANISH	Hispanic or Latino	Urban	1	Urban/suburban
17.3018072	1	37.903	7776	148.01	7755	-0.078242469	46.88175901	-0.027144305	48.91723185	0.258895455	60.21420474	23.68546745	25.44552471	73.04819818	-0.110076999	-0.037157343	0.252783779	5.144414691	46.88175901	-0.078242469	0	12	148.01	58.27	37.903	1337	63	105	Medicaid	17.3	1.168962043		Female	-2.527325681	17.45036072	0.128914497	-0.148553519	-0.85129197	-3.007225737	16.09591292	0.110181915	-0.117112353	-0.727590625	-0.067039733	SPANISH	Hispanic or Latino	Urban	1	Urban/suburban
17.39598002	1	39.094	7777	149.91	7756	-0.082810486	46.70011154	0.025308461	51.00955375	0.383344995	64.92680092	23.86050126	25.6356596	72.90701833	-0.116373665	0.016082166	0.374685818	5.197673799	46.70011154	-0.082810486	0	12	149.91	59.02	39.094	1379			Medicaid	17.4	1.160428259		Female	-2.491918934	17.60447714	0.130056765	-0.208497115	-1.184341425	-3.007225737	16.09591292	0.110181915	-0.161499024	-1.003354237	-0.092980387	SPANISH	Hispanic or Latino	Urban	1	Urban/suburban
17.77585203	1	40.001	7778	150.01	7757	0.078332237	53.12181125	0.129716773	55.1604744	0.38172593	64.86676676	23.87978772	25.65653631	74.43890305	0.03982723	0.084131504	0.373071192	5.203537592	53.12181125	0.078332237	0	12	150.01	59.06	40.001	1411			Medicaid	17.8	1.184977803		Female	-2.491918934	17.60447714	0.130056765	0.17137489	0.973473329	-3.007225737	16.09591292	0.110181915	0.132744654	0.824710314	0.073595996	SPANISH	Hispanic or Latino	Urban	1	Urban/suburban
16.99347594	1	39.009	7779	151.51	7758	-0.328577684	37.1237459	-0.104584858	45.83526151	0.443549491	67.1315835	24.05279574	25.84296943	70.65073066	-0.437987056	-0.140432269	0.433730824	5.256195171	37.1237459	-0.328577684	0	12	151.51	59.65	39.009	1376			Medicaid	17	1.121607546		Female	-2.469300331	17.70891811	0.130749913	-0.715442173	-4.040010625	-3.007225737	16.09591292	0.110181915	-0.547982928	-3.404484922	-0.332020734	SPANISH	Hispanic or Latino	Urban	1	Urban/suburban
17.62006961	1	40.597	7780	151.79	7759	-0.05352058	47.8658567	0.05923061	52.36157855	0.426243176	66.50346704	24.11815496	25.9130269	73.05728666	-0.075680969	0.038326234	0.41669913	5.276108428	47.8658567	-0.05352058	0	12	151.79	59.76	40.597	1432			Medicaid	17.6	1.160818869		Female	-2.458272656	17.76162094	0.131076187	-0.141551333	-0.796950535	-3.007225737	16.09591292	0.110181915	-0.107828483	-0.669912195	-0.061648444	SPANISH	Hispanic or Latino	Urban	1	Urban/suburban
19.16770338	1	44	7781	151.51	7760	0.534475058	70.34935494	0.44553241	67.20324782	0.379740483	64.7930967	24.12908603	25.92473409	79.43816587	0.305568622	0.31043095	0.370987932	5.279434781	70.34935494	0.534475058	0	12	151.51	59.65	44	1552.04			Medicaid	19.2	1.265111437		Female	-2.458272656	17.76162094	0.131076187	1.406082442	7.916408341	-3.007225737	16.09591292	0.110181915	1.071100738	6.654488896	0.530055249	SPANISH	Hispanic or Latino	Urban	1	Urban/suburban
17.56454902	1	40.795	7782	152.4	7761	-0.091049041	46.37268119	0.055420197	52.20981473	0.468264215	68.02021721	24.16436908	25.96246186	72.68780311	-0.127670527	0.035913217	0.458071552	5.290184973	46.37268119	-0.091049041	0	12	152.4	60	40.795	1439	64	113	Medicaid	17.6	1.152529463		Female	-2.458272656	17.76162094	0.131076187	-0.197071922	-1.109537934	-3.007225737	16.09591292	0.110181915	-0.150121981	-0.932671427	-0.086299526	SPANISH	Hispanic or Latino	Urban	1	Urban/suburban
26.41077718	2	60.299	7908	151.1	7892	1.984913879	97.6422973	2.102232645	98.22335493	1.223110768	88.93560689	23.79255672	25.5168134	111.0043678	1.9702845	2.161758864	1.213086353	4.692475734	97.11564638	1.898068399	0	11	151.1	59.49	60.299	2127	58	102	Private	26.4	1.747900541		Male	-2.080621484	17.26276973	0.141857186	9.148007447	52.9926981	-2.399063683	16.22014281	0.126313121	7.653636482	47.18599936	1.989391237	ENGLISH	Not Hispanic or Latino, Black	Urban	1	Urban/suburban
26.23338992	2	60.299	7909	151.61	7893	1.941743045	97.39158925	2.036241639	97.91369515	1.147031226	87.43156423	23.96906979	25.7151885	109.4468419	1.887806032	2.05630356	1.138761263	4.745733379	96.8336435	1.85688772	0	11	151.61	59.69	60.299	2127	53	99	Private	26.2	1.730320554		Male	-2.062128649	17.3655072	0.142895332	8.867882716	51.06607376	-2.399063683	16.22014281	0.126313121	7.321795016	45.14013903	1.944201121	ENGLISH	Not Hispanic or Latino, Black	Urban	1	Urban/suburban
26.51672672	2	62	7910	152.91	7894	1.951919247	97.45261036	2.067674867	98.06646966	1.182970965	88.15896726	24.13527389	25.90178547	109.8671051	1.906915575	2.106010705	1.17688328	4.796094651	96.90243263	1.866643795	0	11	152.91	60.2	62	2187	61	119	Private	26.5	1.734139476		Male	-2.045235058	17.46906585	0.143868341	9.047660873	51.79247105	-2.399063683	16.22014281	0.126313121	7.375721945	45.47260792	1.951121214	ENGLISH	Not Hispanic or Latino, Black	Urban	1	Urban/suburban
26.1893488	2	62.993	7911	155.09	7895	1.891611414	97.0728613	2.057160442	98.01646023	1.326691225	90.76945775	24.30978903	26.09752581	107.7316993	1.79644813	2.089306115	1.323202434	4.849251657	96.5084319	1.813002978	0	11	155.09	61.06	62.993	2222	65	108	Private	26.2	1.688654897		Male	-2.029906684	17.57333347	0.144776372	8.616015335	49.02891844	-2.399063683	16.22014281	0.126313121	6.938374917	42.77628747	1.888799263	ENGLISH	Not Hispanic or Latino, Black	Urban	1	Urban/suburban
26.82384882	2	64.694	7912	155.3	7896	1.941230278	97.38848239	2.083698936	98.14062194	1.203407586	88.55906832	24.48313164	26.29178248	109.5605302	1.88681031	2.131787518	1.201965724	4.902356962	96.83485448	1.857057946	0	11	155.3	61.14	64.694	2282	50	100	Private	26.8	1.72722787		Male	-2.016107084	17.67819987	0.145619819	9.145648951	51.73405108	-2.399063683	16.22014281	0.126313121	7.278789171	44.87500052	1.936621163	ENGLISH	Not Hispanic or Latino, Black	Urban	1	Urban/suburban
26.84689441	2	65.998	7913	156.79	7897	1.920732398	97.26172735	2.086305838	98.15245359	1.244518052	89.33455202	24.66436438	26.49472179	108.8489207	1.848869366	2.136136693	1.245401416	4.958246939	96.70097278	1.83855582	0	12	156.79	61.73	65.998	2328	44	97	Private	26.8	1.71228359		Male	-2.003802134	17.78355575	0.146399239	9.063338658	50.96471586	-2.399063683	16.22014281	0.126313121	7.132371036	43.97230727	1.915440681	ENGLISH	Not Hispanic or Latino, Black	Urban	1	Urban/suburban
27.08778257	2	67.699	7914	158.09	7898	1.922356823	97.27195627	2.102375334	98.22397949	1.245747627	89.35714688	24.86233054	26.71623811	108.9510998	1.85177465	2.162482835	1.248918709	5.019780563	96.71238827	1.840109011	0	12	158.09	62.24	67.699	2388	56	100	Private	27.1	1.713440608		Male	-1.992958064	17.88929321	0.147115364	9.198489359	51.41896469	-2.399063683	16.22014281	0.126313121	7.160913652	44.14827746	1.918759772	ENGLISH	Not Hispanic or Latino, Black	Urban	1	Urban/suburban
28.1594026	2	71.809	7915	159.69	7899	2.012501391	97.79164449	2.234257817	98.72669429	1.310933423	90.50598711	25.0372257	26.91182209	112.4701392	2.025028794	2.386642589	1.31561699	5.074618021	97.30806366	1.928131861	0	12	159.69	62.87	71.809	2533	68	115	Private	28.2	1.76337921		Male	-1.983541835	17.9953057	0.147769097	10.1640969	56.48193519	-2.399063683	16.22014281	0.126313121	7.831213936	48.28079523	2.008120677	ENGLISH	Not Hispanic or Latino, Black	Urban	1	Urban/suburban
28.87353095	2	73.907	7916	159.99	7900	2.062339639	98.04122942	2.274446592	98.85304256	1.215927078	88.7993649	25.19555496	27.08880741	114.5977177	2.128338291	2.459495284	1.222113994	5.124676034	97.63528618	1.983655331	0	12	159.99	62.99	73.907	2607	55	99	Medicaid	28.9	1.804708479		Male	-1.979359041	18.04838216	0.148072891	10.82514879	59.97849944	-2.399063683	16.22014281	0.126313121	8.298950615	51.16447316	2.065792937	ENGLISH	Not Hispanic or Latino, Black	Urban	1	Urban/suburban
13.64561831	1	29.087	8001	146	7979	-2.609650273	0.453174143	-1.48503505	6.876726976	0.088761574	53.53643018	23.53970202	25.2861617	57.96852612	-2.400208318	-1.598166446	0.086531265	5.100040852	0.453174143	-2.609650273	0	11	146	57.48	29.087	1026			Private	13.6	0.934631391		Female	-2.539539972	17.39970308	0.128506192	-3.754084765	-21.57556797	-3.007225737	16.09591292	0.110181915	-2.977584623	-18.49901051	-2.616002064	ENGLISH	Not Hispanic or Latino, White	Urban	1	Urban/suburban
14.56119367	1	32.007	8003	148.26	7980	-1.868340209	3.085733267	-1.124366354	13.04288197	0.124538956	54.95557209	23.90469284	25.68346865	60.91353596	-1.904684896	-1.276198094	0.121258143	5.211110768	3.085733267	-1.868340209	0	12	148.26	58.37	32.007	1129	64	100	Private	14.6	0.982139058		Female	-2.491918934	17.60447714	0.130056765	-3.043283468	-17.28698582	-3.007225737	16.09591292	0.110181915	-2.357285901	-14.64524512	-1.865896463	ENGLISH	Not Hispanic or Latino, White	Urban	1	Urban/suburban
15.79176967	1	35.295	8004	149.5	7981	-1.048081173	14.73006048	-0.727581572	23.34348824	0.074122889	52.95436988	24.17247271	25.97111209	65.32955836	-1.218716022	-0.877543048	0.072097624	5.292657872	14.73006048	-1.048081173	0	12	149.5	58.86	35.295	1245	59	101	Private	15.8	1.056305663		Female	-2.458272656	17.76162094	0.131076187	-1.969851273	-11.0904927	-3.007225737	16.09591292	0.110181915	-1.500558637	-9.322606581	-1.039830525	ENGLISH	Not Hispanic or Latino, White	Urban	1	Urban/suburban
17.55915552	1	30	8143	130.71	8128	0.240812163	59.51496488	-0.850979892	19.73902615	-1.69182911	4.533928077	22.88036242	24.55396238	76.74334522	0.12631357	-1.013153821	-1.698162323	4.898517283	59.51496488	0.240812163	0	11	130.71	51.46	30	1058.21	47	95	Medicaid	17.6	1.343367418		Female	-2.645190534	17.00861766	0.124742239	0.550537862	3.2368172	-3.007225737	16.09591292	0.110181915	0.460182997	2.859005261	0.244906248	ENGLISH	Not Hispanic or Latino, White	Urban	1	Urban/suburban
18.053301	1	30.986	8144	131.01	8129	0.388272911	65.10929592	-0.785874376	21.5970544	-1.775163908	3.79354136	23.09051807	24.78930246	78.18491102	0.211496	-0.945209899	-1.780168685	4.962973038	65.10929592	0.388272911	0	11	131.01	51.58	30.986	1093	62	102	Medicaid	18.1	1.378009389		Female	-2.603872392	17.15218302	0.126257147	0.901117985	5.253663536	-3.007225737	16.09591292	0.110181915	0.737958967	4.584759936	0.379673606	ENGLISH	Not Hispanic or Latino, White	Urban	1	Urban/suburban
18.22412799	1	32.914	8145	134.39	8130	0.329960873	62.92852368	-0.75260767	22.58428535	-1.604056089	5.435084493	23.59868774	25.35075587	77.22517536	0.17773067	-0.907911847	-1.612899224	5.118003083	62.92852368	0.329960873	0	11	134.39	52.91	32.914	1161	50	93	Medicaid	18.2	1.356062802		Female	-2.527325681	17.45036072	0.128914497	0.773767274	4.43410475	-3.007225737	16.09591292	0.110181915	0.610000401	3.789784423	0.318754354	ENGLISH	Not Hispanic or Latino, White	Urban	1	Urban/suburban
18.26414849	1	32.8	8146	134.01	8131	0.328514734	62.8738747	-0.817099628	20.69357477	-1.705092086	4.408862569	23.66588845	25.42417936	77.1749961	0.177006127	-0.974936423	-1.712186202	5.138453227	62.8738747	0.328514734	0	11	134.01	52.76	32.8	1157	62	102	Medicaid	18.3	1.362894447		Female	-2.527325681	17.45036072	0.128914497	0.813787768	4.663443818	-3.007225737	16.09591292	0.110181915	0.641550608	3.985798202	0.333961001	ENGLISH	Not Hispanic or Latino, White	Urban	1	Urban/suburban
17.99725652	1	32.8	8147	135	8132	0.159641985	56.34184482	-0.985328731	16.22313123	-1.740333593	4.09002293	23.91845764	25.69832129	75.24421843	0.082777621	-1.142736864	-1.746963116	5.215306487	56.34184482	0.159641985	0	12	135	53.15	32.8	1157	56	114	Medicaid	18	1.333130112		Female	-2.491918934	17.60447714	0.130056765	0.392779376	2.231133436	-3.007225737	16.09591292	0.110181915	0.304241552	1.890178913	0.165084638	ENGLISH	Not Hispanic or Latino, White	Urban	1	Urban/suburban
22.3405421	1	40.001	8291	133.81	8268	1.57879146	94.2808051	0.77784125	78.16686968	-1.136078433	12.79618702	22.73555789	24.39073976	98.26256389	1.274037553	0.55624226	-1.147827613	4.853933696	94.2808051	1.57879146	0	11	133.81	52.68	40.001	1411			Medicaid	22.3	1.669571938		Female	-2.659429443	16.96164317	0.124209969	5.378898928	31.71213351	-3.007225737	16.09591292	0.110181915	4.527880308	28.1306213	1.572110525	SPANISH	Hispanic or Latino	Urban	1	Urban/suburban
23.62476371	1	44.991	8292	138	8269	1.6745004	95.29838521	0.929807409	82.37645952	-0.967264294	16.67059643	23.42963805	25.16520274	100.8328155	1.413557822	0.70094946	-0.980692973	5.06651828	95.15360575	1.659933233	0	11	138	54.33	44.991	1587	68	109	Medicaid	23.6	1.711939399		Female	-2.551969684	17.34941726	0.128084023	6.275346445	36.17035864	-3.007225737	16.09591292	0.110181915	5.008224462	31.11488293	1.667943445	SPANISH	Hispanic or Latino	Urban	1	Urban/suburban
23.93719807	1	45.586	8293	138	8270	1.707291266	95.61160356	0.940674189	82.65640751	-1.026765166	15.22655278	23.51717048	25.26143496	101.7860465	1.46399183	0.712674535	-1.04045559	5.093183761	95.32862945	1.677588748	0	11	138	54.33	45.586	1608	67	111	Medicaid	23.9	1.73457957		Female	-2.539539972	17.39970308	0.128506192	6.537494988	37.57245142	-3.007225737	16.09591292	0.110181915	5.185270383	32.21482626	1.701167648	SPANISH	Hispanic or Latino	Urban	1	Urban/suburban
24.91761487	1	48.081	8294	138.91	8271	1.817655896	96.54416287	1.084898026	86.10165889	-1.005866041	15.72400068	23.67425048	25.43329622	105.2519694	1.646022251	0.853550588	-1.020015817	5.14100009	95.95552822	1.745548513	0	11	138.91	54.69	48.081	1696			Medicaid	24.9	1.793795614		Female	-2.527325681	17.45036072	0.128914497	7.467254149	42.79140282	-3.007225737	16.09591292	0.110181915	5.886819175	36.57337862	1.821743509	SPANISH	Hispanic or Latino	Urban	1	Urban/suburban
25.90562832	1	49.7	8295	138.51	8272	1.917977148	97.24430456	1.153005249	87.5545885	-1.16040499	12.29419781	23.81070058	25.58172876	108.7982617	1.831488976	0.925026288	-1.174521143	5.182507771	96.56978389	1.821016674	0	12	138.51	54.53	49.7	1753.1			Medicaid	25.9	1.870307438		Female	-2.503519447	17.55275674	0.129689741	8.352871579	47.58723489	-3.007225737	16.09591292	0.110181915	6.507449065	40.42920148	1.917626164	SPANISH	Hispanic or Latino	Urban	1	Urban/suburban
25.59576573	1	49.81	8296	139.5	8273	1.87752226	96.97767253	1.142747382	87.34282546	-1.048588812	14.71837038	23.84939326	25.6236342	107.3225027	1.754543117	0.915529764	-1.06312554	5.194293732	96.31643669	1.78864959	0	12	139.5	54.921	49.81	1757			Medicaid	25.6	1.834821916		Female	-2.503519447	17.55275674	0.129689741	8.043008988	45.82191337	-3.007225737	16.09591292	0.110181915	6.266045254	38.9294182	1.882077691	SPANISH	Hispanic or Latino	Urban	1	Urban/suburban
25.69802546	1	50.009	8297	139.5	8274	1.878681004	96.98559684	1.116329006	86.78593351	-1.112194809	13.30271997	23.93493431	25.71609798	107.3661834	1.757057934	0.890954765	-1.126728473	5.220324607	96.32218899	1.789363956	0	12	139.5	54.92	50.009	1764			Medicaid	25.7	1.842152363		Female	-2.491918934	17.60447714	0.130056765	8.093548322	45.97437491	-3.007225737	16.09591292	0.110181915	6.269152234	38.94872111	1.883375008	SPANISH	Hispanic or Latino	Urban	1	Urban/suburban
25.59579498	1	50.887	8300	141	8275	1.834856321	96.67365095	1.062876898	85.60811095	-1.095193928	13.67158426	24.18324422	25.98260936	105.8410309	1.678976303	0.844028281	-1.109873691	5.295943125	96.05158845	1.75670426	0	12	141	55.51	50.887	1795	68	117	Medicaid	25.6	1.815304609		Female	-2.458272656	17.76162094	0.131076187	7.83417404	44.10731468	-3.007225737	16.09591292	0.110181915	5.967779234	37.07636382	1.839443807	SPANISH	Hispanic or Latino	Urban	1	Urban/suburban
21.64091659	1	43.006	8347	140.97	8331	1.401976173	91.9538819	0.953333155	82.9789351	-0.258024737	39.81939079	23.0101237	24.69948666	94.04954477	1.051660929	0.714887272	-0.263584189	4.93834765	91.9538819	1.401976173	0	11	140.97	55.5	43.006	1517	63	119	Medicaid	21.6	1.535143406		Female	-2.617413511	17.10389705	0.125765895	4.537019538	26.52623273	-3.007225737	16.09591292	0.110181915	3.740577179	23.23929806	1.3968113	ENGLISH	Hispanic or Latino	Urban	1	Urban/suburban
22.28761129	1	44.31	8349	141	8332	1.494838808	93.25217423	0.993956535	83.98779856	-0.367108002	35.67692293	23.17934863	24.88823479	96.15288007	1.165084822	0.755657481	-0.374752973	4.990141939	93.25217423	1.494838808	0	11	141	55.51	44.31	1563	47	125	Medicaid	22.3	1.580681652		Female	-2.590560148	17.20088732	0.126734613	5.086723967	29.57245096	-3.007225737	16.09591292	0.110181915	4.138262231	25.71001876	1.489041446	ENGLISH	Hispanic or Latino	Urban	1	Urban/suburban
22.63783458	1	46.805	8350	143.79	8333	1.506591209	93.40422639	1.070980063	85.79108028	-0.178032156	42.93488613	23.48054021	25.22122518	96.41104666	1.18161468	0.835578778	-0.182445978	5.082018447	93.40422639	1.506591209	0	11	143.79	56.61	46.805	1651	54	120	Medicaid	22.6	1.574367799		Female	-2.551969684	17.34941726	0.128084023	5.288417323	30.48181529	-3.007225737	16.09591292	0.110181915	4.220576702	26.22141858	1.507860865	ENGLISH	Hispanic or Latino	Urban	1	Urban/suburban
22.76647209	1	47.202	8351	143.99	8334	1.500199773	93.32186689	1.017697135	84.55890453	-0.275222473	39.15726612	23.6547727	25.41205918	96.24472985	1.174629833	0.787863181	-0.281924207	5.135065868	93.32186689	1.500199773	0	11	143.99	56.69	47.202	1665	56	121	Medicaid	22.8	1.581114806		Female	-2.527325681	17.45036072	0.128914497	5.316111365	30.46419183	-3.007225737	16.09591292	0.110181915	4.190963063	26.03743623	1.50198117	ENGLISH	Hispanic or Latino	Urban	1	Urban/suburban
22.75914311	1	45.898	8352	142.01	8335	1.492929624	93.22721952	0.879034223	81.03086399	-0.579131911	28.12500847	23.6909738	25.45152718	96.06672695	1.165688415	0.660160319	-0.590823184	5.146090144	93.22721952	1.492929624	0	12	142.01	55.91	45.898	1619	62	123	Medicaid	22.8	1.602643695		Female	-2.515320235	17.50138161	0.129309001	5.257761504	30.04197966	-3.007225737	16.09591292	0.110181915	4.12027043	25.59824006	1.48663148	ENGLISH	Hispanic or Latino	Urban	1	Urban/suburban
22.32900778	1	46.295	8353	143.99	8336	1.414626896	92.14110406	0.914777842	81.98458652	-0.303894125	38.06042768	23.69382891	25.45463941	94.23976119	1.070176197	0.692581663	-0.3112256	5.146958688	92.14110406	1.414626896	0	12	143.99	56.69	46.295	1633	62	128	Medicaid	22.3	1.55073323		Female	-2.515320235	17.50138161	0.129309001	4.827626169	27.5842575	-3.007225737	16.09591292	0.110181915	3.783192778	23.50405843	1.40856517	ENGLISH	Hispanic or Latino	Urban	1	Urban/suburban
22.0356557	1	46.011	8355	144.5	8338	1.3441029	91.05424428	0.845423109	80.10626768	-0.292770848	38.48486561	23.77457493	25.54249044	92.6858031	0.989981161	0.631873963	-0.299984083	5.171528734	91.05424428	1.3441029	0	12	144.5	56.89	46.011	1623			Medicaid	22	1.524958872		Female	-2.503519447	17.55275674	0.129689741	4.482898963	25.5395721	-3.007225737	16.09591292	0.110181915	3.492479968	21.69793031	1.337161839	ENGLISH	Hispanic or Latino	Urban	1	Urban/suburban
23.01514477	1	47.202	8356	143.21	8339	1.5074996	93.41586769	0.905095373	81.72925683	-0.544951964	29.28932777	23.87150783	25.64757412	96.41261429	1.185609743	0.687538247	-0.556555923	5.201020965	93.41586769	1.5074996	0	12	143.21	56.38	47.202	1665	72	122	Medicaid	23	1.60709062		Female	-2.491918934	17.60447714	0.130056765	5.410667632	30.73461136	-3.007225737	16.09591292	0.110181915	4.191029413	26.03784845	1.503223246	ENGLISH	Hispanic or Latino	Urban	1	Urban/suburban
18.11099663	2	35.295	8379	139.6	8364	0.357539515	63.96560251	0.003390023	50.13524211	-0.221032456	41.25335809	23.5865955	25.28505518	76.78512409	0.205692375	0.002186703	-0.22627726	4.630572243	63.96560251	0.357539515	0	11	139.6	54.96	35.295	1245	61	110	Medicaid	18.1	1.297349328		Male	-2.100749266	17.16096656	0.140753927	0.950030066	5.535993922	-2.399063683	16.22014281	0.126313121	0.805820337	4.968022456	0.361938407	ENGLISH	Not Hispanic or Latino, Black	Urban	1	Urban/suburban
17.51513388	2	35.437	8381	142.24	8365	0.045344058	51.80834649	-0.204690646	41.89069146	-0.177243197	42.96586833	24.01610915	25.76801645	72.93077232	0.024248481	-0.269492719	-0.179949638	4.759968343	51.80834649	0.045344058	0	11	142.24	56	35.437	1250	62	113	Medicaid	17.5	1.231378929		Male	-2.053484173	17.4171909	0.143389972	0.097942982	0.562335126	-2.399063683	16.22014281	0.126313121	0.080348833	0.495364521	0.038883031	ENGLISH	Not Hispanic or Latino, Black	Urban	1	Urban/suburban
18.23500611	2	39.888	8383	147.9	8366	0.16350068	56.49378812	0.025083445	51.00057976	-0.006973965	49.72178131	24.72253161	26.55982625	73.75865223	0.089610189	0.016219955	-0.006948209	4.976264839	56.49378812	0.16350068	0	12	147.9	58.23	39.888	1407	60	115	Medicaid	18.2	1.232928067		Male	-2.003802134	17.78355575	0.146399239	0.45145036	2.538583207	-2.399063683	16.22014281	0.126313121	0.355267699	2.190287122	0.167007204	ENGLISH	Not Hispanic or Latino, Black	Urban	1	Urban/suburban
18.0442896	2	40.001	8384	148.89	8367	0.07611751	53.03371951	-0.003077472	49.87722684	0.050284121	52.00520114	24.80773142	26.65516107	72.7365566	0.040884328	-0.004205773	0.050559239	5.002744803	53.03371951	0.07611751	0	12	148.89	58.62	40.001	1411	66	101	Medicaid	18	1.211920855		Male	-1.998199572	17.83638347	0.146765161	0.207906133	1.165629419	-2.399063683	16.22014281	0.126313121	0.162719898	1.003196459	0.078054842	ENGLISH	Not Hispanic or Latino, Black	Urban	1	Urban/suburban
18.09917044	2	40.398	8385	149.4	8368	0.082588227	53.29105187	0.01424227	50.56816516	0.061876772	52.46695173	24.87141461	26.72639993	72.77097315	0.044413053	0.009180357	0.062304428	5.022613579	53.29105187	0.082588227	0	12	149.4	58.82	40.398	1425			Medicaid	18.1	1.211457192		Male	-1.992958064	17.88929321	0.147115364	0.209877233	1.173200255	-2.399063683	16.22014281	0.126313121	0.163386909	1.007308698	0.07836841	ENGLISH	Not Hispanic or Latino, Black	Urban	1	Urban/suburban
16.95357321	1	34.19	8496	142.01	8493	-0.001818663	49.92744588	-0.01846334	49.26346115	0.055759401	52.22332609	22.76745884	24.42678737	74.4640556	-0.002600799	-0.025537221	0.05452146	4.863765477	49.92744588	-0.001818663	0	11	142.01	55.91	34.19	1206	67	112	Private	17	1.193829534		Female	-2.659429443	16.96164317	0.124209969	-0.008069962	-0.047577716	-3.007225737	16.09591292	0.110181915	-0.006793179	-0.042204373	-0.003833764	ENGLISH	Not Hispanic or Latino, White		1	Urban/suburban
17.2884118	1	36.6	8497	145.5	8494	-0.011102172	49.55709654	-0.042185548	48.31753918	0.112216374	54.46740769	23.40990346	25.14346749	73.85084623	-0.015856484	-0.057773879	0.109510981	5.060501255	49.55709654	-0.011102172	0	11	145.5	57.283	36.6	1291.01	61	100	Private	17.3	1.188206997		Female	-2.564611831	17.29951367	0.127648067	-0.011101866	-0.064174438	-3.007225737	16.09591292	0.110181915	-0.008916076	-0.055393416	-0.005033207	ENGLISH	Not Hispanic or Latino, White		1	Urban/suburban
16.84512555	1	36.599	8498	147.4	8495	-0.284718384	38.79299524	-0.182070127	42.77638459	0.210645425	58.34180183	23.63791932	25.39366292	71.26314852	-0.383097279	-0.242368993	0.205583557	5.129934102	38.79299524	-0.284718384	0	11	147.4	58.03	36.599	1291	67	117	Private	16.8	1.142817202		Female	-2.527325681	17.45036072	0.128914497	-0.60523517	-3.468324692	-3.007225737	16.09591292	0.110181915	-0.477137905	-2.964341989	-0.286402417	ENGLISH	Not Hispanic or Latino, White		1	Urban/suburban
17.72439107	1	40.483	8617	151.13	8610	0.352711431	63.78476057	0.851799524	80.28373147	1.415410442	92.15259051	22.69782451	24.34808667	78.08850167	0.19019036	0.619265561	1.406019317	4.842284127	63.78476057	0.352711431	0	11	151.13	59.5	40.483	1428	64	118	Private	17.7	1.172791046		Female	-2.673903164	16.91512487	0.123664186	0.809266203	4.784275668	-3.007225737	16.09591292	0.110181915	0.686117004	4.262678404	0.355248523	ENGLISH	Not Hispanic or Latino, White	Urban	1	Urban/suburban
17.18608993	1	39.916	8618	152.4	8611	0.020363211	50.81231844	0.565167649	71.40201305	1.292283552	90.18705171	23.10781523	24.80860094	74.37349555	0.010146354	0.389056928	1.281324583	4.968263484	50.81231844	0.020363211	0	11	152.4	60	39.916	1408	68	100	Private	17.2	1.127696189		Female	-2.603872392	17.15218302	0.126257147	0.033906908	0.197682754	-3.007225737	16.09591292	0.110181915	0.027767625	0.172513516	0.01560155	ENGLISH	Not Hispanic or Latino, White	Urban	1	Urban/suburban
16.89913718	1	40.37	8619	154.56	8612	-0.203731883	41.92815128	0.431535695	66.69605479	1.337999172	90.95516467	23.44100294	25.17771799	72.09221048	-0.278873858	0.291944787	1.326591665	5.069980569	41.92815128	-0.203731883	0	11	154.56	60.85	40.37	1424	58	94	Private	16.9	1.093370676		Female	-2.551969684	17.34941726	0.128084023	-0.450280085	-2.595361434	-3.007225737	16.09591292	0.110181915	-0.359359241	-2.232611736	-0.212350971	ENGLISH	Not Hispanic or Latino, White	Urban	1	Urban/suburban
17.28741642	1	42.184	8620	156.21	8613	-0.037581385	48.50107252	0.600092546	72.57777199	1.508222204	93.42511669	23.50873356	25.25217477	73.5361451	-0.053356168	0.42158045	1.498518834	5.09061402	48.50107252	-0.037581385	0	11	156.21	61.5	42.184	1488	70	92	Private	17.3	1.106677961		Female	-2.551969684	17.34941726	0.128084023	-0.062000836	-0.357365523	-3.007225737	16.09591292	0.110181915	-0.049481587	-0.30741709	-0.028078912	ENGLISH	Not Hispanic or Latino, White	Urban	1	Urban/suburban
17.55850286	1	43.545	8621	157.48	8614	-0.070971122	47.17103694	0.423225545	66.39346445	1.207329952	88.63474499	24.08277498	25.87512823	72.90896866	-0.099973115	0.293036797	1.193682662	5.265328043	47.17103694	-0.070971122	0	12	157.48	62	43.545	1536	52	92	Private	17.6	1.114967161		Female	-2.469300331	17.70891811	0.130749913	-0.150415251	-0.849375722	-3.007225737	16.09591292	0.110181915	-0.115208458	-0.715762186	-0.065931239	ENGLISH	Not Hispanic or Latino, White	Urban	1	Urban/suburban
14.76132363	1	26.308	8677	133.5	8652	-1.329975286	9.176320709	-1.610432522	5.365173276	-1.155456252	12.39518188	22.69199461	24.34149523	65.05079823	-1.473957668	-1.702889439	-1.167099404	4.840482277	9.176320709	-1.329975286	0	11	133.5	52.56	26.308	928	71	104	Private	14.8	1.105717126		Female	-2.673903164	16.91512487	0.123664186	-2.153801244	-12.73299051	-3.007225737	16.09591292	0.110181915	-1.826048895	-11.34479855	-1.328628856	ENGLISH	Not Hispanic or Latino, White	Urban	1	Urban/suburban
15.73730453	1	28.52	8678	134.62	8653	-0.708662092	23.92670971	-1.207387125	11.36415457	-1.134872278	12.82144184	22.9265549	24.60584226	68.64225607	-0.876053053	-1.357044258	-1.14686819	4.912709402	23.92670971	-0.708662092	0	11	134.62	53	28.52	1006	63	106	Private	15.7	1.169016827		Female	-2.631185649	17.05603879	0.125260905	-1.318734264	-7.731773366	-3.007225737	16.09591292	0.110181915	-1.09468584	-6.801017411	-0.715497888	ENGLISH	Not Hispanic or Latino, White	Urban	1	Urban/suburban
15.68537961	1	28.803	8679	135.51	8654	-0.772552754	21.98935574	-1.215721983	11.20454235	-1.074241269	14.135728	23.03883007	24.73161385	68.08236169	-0.943808206	-1.364356876	-1.086598295	4.947136309	21.98935574	-0.772552754	0	11	135.51	53.35	28.803	1016	64	102	Private	15.7	1.157507167		Female	-2.617413511	17.10389705	0.125765895	-1.418517436	-8.293533527	-3.007225737	16.09591292	0.110181915	-1.169506524	-7.265860161	-0.77264033	ENGLISH	Not Hispanic or Latino, White	Urban	1	Urban/suburban
15.34380928	1	28.803	8680	137.01	8655	-1.112567543	13.29471033	-1.473925077	7.025088245	-1.108313523	13.38632187	23.42684842	25.16213054	65.49668572	-1.279394933	-1.589162197	-1.121588646	5.065668108	13.29471033	-1.112567543	0	11	137.01	53.94	28.803	1016	71	91	Private	15.3	1.119904334		Female	-2.564611831	17.29951367	0.127648067	-1.955704387	-11.30496744	-3.007225737	16.09591292	0.110181915	-1.570655731	-9.75810281	-1.100438121	ENGLISH	Not Hispanic or Latino, White	Urban	1	Urban/suburban
15.17157497	1	29.313	8681	139	8656	-1.311014227	9.49264785	-1.523737093	6.378719977	-0.991091983	16.08203337	23.67149715	25.43029443	64.09216482	-1.458095383	-1.630081066	-1.005234124	5.140161624	9.49264785	-1.311014227	0	11	139	54.724	29.313	1034	53	107	Private	15.2	1.091480214		Female	-2.527325681	17.45036072	0.128914497	-2.27878575	-13.05867418	-3.007225737	16.09591292	0.110181915	-1.796483604	-11.16111657	-1.302232272	ENGLISH	Not Hispanic or Latino, White	Urban	1	Urban/suburban
16.94916129	1	32.517	8682	138.51	8657	-0.319771142	37.45709126	-1.056173547	14.54444669	-1.260176849	10.38027861	23.94588473	25.72791109	70.78110282	-0.427067241	-1.211244207	-1.273908685	5.223657114	37.45709126	-0.319771142	0	12	138.51	54.53	32.517	1147	70	110	Private	16.9	1.223677806		Female	-2.480514136	17.6565339	0.130410133	-0.707372611	-4.006293735	-3.007225737	16.09591292	0.110181915	-0.544825442	-3.384868228	-0.329981418	ENGLISH	Not Hispanic or Latino, White	Urban	1	Urban/suburban
18.10401103	1	35.692	8718	140.41	8709	0.400775256	65.5707201	6.34E-04	50.02530944	-0.411764867	34.02558875	23.11924133	24.82134728	78.3071156	0.219039937	3.89E-04	-0.420008085	4.971755666	65.5707201	0.400775256	0	11	140.41	55.28	35.692	1259	61	105	Medicaid	18.1	1.28936764		Female	-2.603872392	17.15218302	0.126257147	0.951828013	5.549311199	-3.007225737	16.09591292	0.110181915	0.779487291	4.842765335	0.399046036	ENGLISH	Hispanic or Latino	Urban	1	Urban/suburban
19.06421628	1	42.609	8721	149.5	8710	0.530319523	70.20547935	0.365807191	64.27455233	0.21369225	58.46064723	24.00353193	25.79001415	79.42254641	0.302335072	0.249618832	0.20828091	5.241201059	70.20547935	0.530319523	0	12	149.5	58.86	42.609	1503	61	103	Medicaid	19.1	1.275198414		Female	-2.480514136	17.6565339	0.130410133	1.407682384	7.972586193	-3.007225737	16.09591292	0.110181915	1.084211016	6.73593987	0.535626789	ENGLISH	Hispanic or Latino	Urban	1	Urban/suburban
19.11122953	1	43.006	8722	150.01	8711	0.528251673	70.13376656	0.367118716	64.32347663	0.222117704	58.7888872	24.07730855	25.86927175	79.37444291	0.30128726	0.25135239	0.216501398	5.263660477	70.13376656	0.528251673	0	12	150.01	59.06	43.006	1517			Medicaid	19.1	1.273997035		Female	-2.469300331	17.70891811	0.130749913	1.402311419	7.918673576	-3.007225737	16.09591292	0.110181915	1.074080822	6.673003437	0.531294757	ENGLISH	Hispanic or Latino	Urban	1	Urban/suburban
18.71529725	1	41.277	8820	148.51	8805	0.689700673	75.48087789	0.87986737	81.05344185	0.963423219	83.23324106	22.80797692	24.47247236	82.05592857	0.407314206	0.64543128	0.951978133	4.876251843	75.48087789	0.689700673	0	11	148.51	58.47	41.277	1456	74	109	Private	18.7	1.260204515		Female	-2.659429443	16.96164317	0.124209969	1.753654076	10.3389398	-3.007225737	16.09591292	0.110181915	1.476200959	9.171278241	0.696949053	ENGLISH	Not Hispanic or Latino, White	Urban	1	Urban/suburban
18.60501779	1	41.305	8821	149	8806	0.628591717	73.51918078	0.82641398	79.57153521	0.956404782	83.05661152	22.91495461	24.59281593	81.19159783	0.364953463	0.600129021	0.944817873	4.909148454	73.51918078	0.628591717	0	11	149	58.66	41.305	1457			Private	18.6	1.248658912		Female	-2.631185649	17.05603879	0.125260905	1.548979002	9.081704264	-3.007225737	16.09591292	0.110181915	1.285812787	7.988442741	0.620324889	ENGLISH	Not Hispanic or Latino, White	Urban	1	Urban/suburban
19.42495116	1	43.998	8822	150.5	8807	0.81745053	79.31644953	0.932733601	82.45212342	0.932201892	82.43839012	23.23933837	24.95486348	83.58650687	0.502069773	0.700012984	0.919952794	5.008468038	79.31644953	0.81745053	0	11	150.5	59.25	43.998	1552	69	115	Private	19.4	1.290694429		Female	-2.590560148	17.20088732	0.126734613	2.224063839	12.92993668	-3.007225737	16.09591292	0.110181915	1.80936875	11.24116886	0.823039438	ENGLISH	Not Hispanic or Latino, White	Urban	1	Urban/suburban
20.04894224	1	46.181	8823	151.77	8808	0.967875989	83.34468463	1.076531008	85.91550795	1.019354384	84.59826231	23.35885676	25.08714931	85.83015188	0.62333739	0.838443216	1.00672347	5.044939716	83.34468463	0.967875989	0	11	151.77	59.75	46.181	1629	68	120	Private	20	1.321008252		Female	-2.564611831	17.29951367	0.127648067	2.749428567	15.89309746	-3.007225737	16.09591292	0.110181915	2.208107608	13.71843659	0.962092355	ENGLISH	Not Hispanic or Latino, White	Urban	1	Urban/suburban
19.56994698	1	46.72	8824	154.51	8809	0.72682578	76.63336558	0.873767153	80.88774641	1.01256248	84.43654055	23.84666668	25.62068227	82.06575468	0.436862472	0.658658083	0.998598254	5.193463742	76.63336558	0.72682578	0	12	154.51	60.83	46.72	1648	68	110	Private	19.6	1.266581256		Female	-2.503519447	17.55275674	0.129689741	2.01719024	11.4921563	-3.007225737	16.09591292	0.110181915	1.571526944	9.763515443	0.73428123	ENGLISH	Not Hispanic or Latino, White	Urban	1	Urban/suburban
19.39401852	1	46.3	8825	154.51	8810	0.663597259	74.6525944	0.812230413	79.16702843	0.979042623	83.62205401	23.88806736	25.66549761	81.18705556	0.391900317	0.604931314	0.965000816	5.206052995	74.6525944	0.663597259	0	12	154.51	60.83	46.3	1633.17			Private	19.4	1.255195037		Female	-2.491918934	17.60447714	0.130056765	1.789541379	10.16526287	-3.007225737	16.09591292	0.110181915	1.386154365	8.611840605	0.661394274	ENGLISH	Not Hispanic or Latino, White	Urban	1	Urban/suburban
18.49405655	1	45.586	8826	157	8811	0.303054255	61.90757424	0.620727119	73.26104086	1.121032494	86.88629844	24.11000606	25.90429877	76.70697598	0.163156854	0.447621232	1.10698605	5.27362735	61.90757424	0.303054255	0	12	157	61.81	45.586	1608			Private	18.5	1.177965386		Female	-2.458272656	17.76162094	0.131076187	0.732435614	4.123698037	-3.007225737	16.09591292	0.110181915	0.557941913	3.466357673	0.293471841	ENGLISH	Not Hispanic or Latino, White	Urban	1	Urban/suburban
24.46492446	2	43.602	9000	133.5	8984	1.765732916	96.12796661	0.951900847	82.9426365	-1.137406895	12.76841131	23.63736874	25.34221828	103.5010484	1.58587158	0.739996167	-1.149998017	4.645811141	95.70689337	1.717640915	0	11	133.5	52.56	43.602	1538	69	114	Private	24.5	1.832578611		Male	-2.090478774	17.21174424	0.141313686	7.253180222	42.14087847	-2.399063683	16.22014281	0.126313121	6.109736771	37.66758926	1.76210455	ENGLISH	Not Hispanic or Latino, White	Urban	2	Urban/suburban
24.41907949	2	46.295	9001	137.69	8985	1.675341947	95.30664201	0.942716405	82.708701	-0.960698102	16.83519929	24.21018604	25.98582913	100.8628329	1.448931287	0.731809382	-0.966414866	4.818882556	95.1728831	1.661852574	0	11	137.69	54.21	46.295	1633	78	133	Private	24.4	1.773482423		Male	-2.03737688	17.52111811	0.144330469	6.897961378	39.36941315	-2.399063683	16.22014281	0.126313121	5.588613274	34.45477231	1.671510291	ENGLISH	Not Hispanic or Latino, White	Urban	2	Urban/suburban
25.12064087	2	48.194	9002	138.51	8986	1.703813677	95.5792049	0.898472278	81.55330908	-1.248063165	10.60039632	24.69812875	26.53251651	101.710705	1.49054834	0.690012833	-1.246608939	4.968691823	95.3388317	1.678634154	0	12	138.51	54.53	48.194	1700	67	108	Private	25.1	1.813633735		Male	-2.003802134	17.78355575	0.146399239	7.337085119	41.25769459	-2.399063683	16.22014281	0.126313121	5.773900255	35.59709876	1.702709315	ENGLISH	Not Hispanic or Latino, White	Urban	2	Urban/suburban
16.70435354	1	35.607	9029	146	9017	-0.20669577	41.81237304	0.006867212	50.27395996	0.409504011	65.8915088	23.08768754	24.78614412	72.35178279	-0.28267347	0.004214678	0.401728681	4.962106857	41.81237304	-0.20669577	0	11	146	57.48	35.607	1256			Private	16.7	1.144133804		Female	-2.603872392	17.15218302	0.126257147	-0.447829483	-2.610918285	-3.007225737	16.09591292	0.110181915	-0.366744187	-2.278492611	-0.216927331	ENGLISH	Not Hispanic or Latino, White	Rural	2	Urban/suburban
16.95816193	1	36.401	9030	146.51	9018	-0.084358646	46.6385643	0.115406583	54.59385694	0.473735234	68.21556377	23.09911434	24.79889375	73.41477113	-0.118489699	0.072374357	0.46508558	4.965602849	46.6385643	-0.084358646	0	11	146.51	57.68	36.401	1284			Private	17	1.157474707		Female	-2.603872392	17.15218302	0.126257147	-0.19402109	-1.13117432	-3.007225737	16.09591292	0.110181915	-0.158891072	-0.987151664	-0.091451281	ENGLISH	Not Hispanic or Latino, White	Rural	2	Urban/suburban
16.2482307	1	35.494	9031	147.8	9019	-0.464046877	32.13070802	-0.040967584	48.36608693	0.627274785	73.47604356	23.13932789	24.84371692	70.21911258	-0.601703865	-0.056266914	0.616895367	4.977901774	32.13070802	-0.464046877	0	11	147.8	58.19	35.494	1252			Private	16.2	1.099339019		Female	-2.603872392	17.15218302	0.126257147	-0.903952317	-5.270188147	-3.007225737	16.09591292	0.110181915	-0.740280106	-4.599180611	-0.460517567	ENGLISH	Not Hispanic or Latino, White	Rural	2	Urban/suburban
16.68600326	1	36.401	9032	147.7	9020	-0.251044787	40.08897415	0.044000596	51.75480356	0.556291579	71.09942285	23.21934554	24.93269335	71.86250461	-0.340140706	0.027327202	0.546452975	5.002355407	40.08897415	-0.251044787	0	11	147.7	58.15	36.401	1284			Private	16.7	1.129722631		Female	-2.590560148	17.20088732	0.126734613	-0.514884063	-2.99335757	-3.007225737	16.09591292	0.110181915	-0.418879673	-2.602397731	-0.249490406	ENGLISH	Not Hispanic or Latino, White	Rural	2	Urban/suburban
17.83674572	1	39.207	9035	148.26	9021	0.240218561	59.49195872	0.343695185	63.44622336	0.542445249	70.62440923	23.3474468	25.07454295	76.39698624	0.126270083	0.227605066	0.53248447	5.041461531	59.49195872	0.240218561	0	11	148.26	58.37	39.207	1383			Private	17.8	1.203072017		Female	-2.564611831	17.29951367	0.127648067	0.537232052	3.105474881	-3.007225737	16.09591292	0.110181915	0.431459175	2.680551123	0.230428432	ENGLISH	Not Hispanic or Latino, White	Rural	2	Urban/suburban
19.86668975	1	45.9	9036	152	9022	0.862052561	80.56707027	0.914512236	81.97761244	0.85062115	80.25100816	23.6238867	25.37831735	84.09577137	0.538199407	0.690885556	0.837515309	5.125669415	80.56707027	0.862052561	0	11	152	59.843	45.9	1619.06			Private	19.9	1.307019063		Female	-2.527325681	17.45036072	0.128914497	2.416329031	13.84687153	-3.007225737	16.09591292	0.110181915	1.904916022	11.83478086	0.857741305	ENGLISH	Not Hispanic or Latino, White	Rural	2	Urban/suburban
22.53376944	1	55.395	9037	156.79	9023	1.379619174	91.61480346	1.436586799	92.45822817	1.086539394	86.13797889	24.11815496	25.9130269	93.43073498	1.03310152	1.24176472	1.072392703	5.276108428	91.61480346	1.379619174	0	12	156.79	61.73	55.395	1954			Private	22.5	1.437194301		Female	-2.458272656	17.76162094	0.131076187	4.772148504	26.86775334	-3.007225737	16.09591292	0.110181915	3.635243306	22.58488428	1.374517285	ENGLISH	Not Hispanic or Latino, White	Rural	2	Urban/suburban
17.19575602	2	36.911	9073	146.51	9063	0.04071466	51.62383129	0.297508554	61.6960861	0.86421521	80.62651609	23.44349126	25.12382849	73.34980883	0.021777246	0.202530706	0.850469847	4.587685862	51.62383129	0.04071466	0	10	146.51	57.68	36.911	1302	73	132	Medicaid	17.2	1.173691627		Male	-2.111437411	17.11045106	0.140177947	0.085304963	0.498554732	-2.399063683	16.22014281	0.126313121	0.072867906	0.449243305	0.035291867	SOMALI	Not Hispanic or Latino, Black	Urban	1	Urban/suburban
17.67703042	2	38.725	9074	148.01	9064	0.145082598	55.76771712	0.321361102	62.60316216	0.758786179	77.60097626	23.84309541	25.57363579	74.13899122	0.079373709	0.220037312	0.74937965	4.70769748	55.76771712	0.145082598	0	11	148.01	58.27	38.725	1366	67	107	Medicaid	17.7	1.19431325		Male	-2.071172932	17.31402878	0.142384404	0.363001636	2.096575212	-2.399063683	16.22014281	0.126313121	0.301683227	1.859929536	0.14263832	SOMALI	Not Hispanic or Latino, Black	Urban	1	Urban/suburban
18.67793635	2	43.006	9075	151.74	9065	0.363083663	64.17288058	0.491412005	68.84324624	0.715008676	76.26981588	24.49237656	26.30213901	76.26020409	0.208771183	0.347520264	0.713735249	4.905196102	64.17288058	0.363083663	0	11	151.74	59.74	43.006	1517	62	118	Medicaid	18.7	1.230917118		Male	-2.016107084	17.67819987	0.145619819	0.999736481	5.655193904	-2.399063683	16.22014281	0.126313121	0.795664814	4.905411892	0.357574165	SOMALI	Not Hispanic or Latino, Black	Urban	1	Urban/suburban
14.99050254	1	27.527	9091	135.51	9083	-1.138376217	12.74817103	-1.254170078	10.48900967	-0.816855698	20.70054489	22.63380119	24.27554327	66.23060091	-1.302584168	-1.39986553	-0.828351573	4.822499227	12.74817103	-1.138376217	0	10	135.51	53.35	27.527	971	66	102	Medicaid	15	1.10622851		Female	-2.688611957	16.86907238	0.123104991	-1.878569841	-11.13617749	-3.007225737	16.09591292	0.110181915	-1.604303066	-9.967145537	-1.128747778	ENGLISH	Not Hispanic or Latino, White	Urban	1	Urban/suburban
14.06480936	1	26.11	9092	136.25	9084	-1.989541159	2.332075175	-1.802332563	3.574654912	-0.874991958	19.07891407	22.89765893	24.57339128	61.42466094	-1.992545916	-1.853274824	-0.88697263	4.903835316	2.332075175	-1.989541159	0	11	136.25	53.64	26.11	921	67	103	Medicaid	14.1	1.032279586		Female	-2.645190534	17.00861766	0.124742239	-2.943808301	-17.30774575	-3.007225737	16.09591292	0.110181915	-2.460667323	-15.2875288	-1.979544089	ENGLISH	Not Hispanic or Latino, White	Urban	1	Urban/suburban
14.06742281	1	26.79	9093	138	9085	-2.071752927	1.914424435	-1.805973114	3.546126964	-0.800753058	21.16373096	23.17934863	24.88823479	60.6894656	-2.050536479	-1.85585255	-0.812998526	4.990141939	1.914424435	-2.071752927	0	11	138	54.33	26.79	945	63	91	Medicaid	14.1	1.019378465		Female	-2.590560148	17.20088732	0.126734613	-3.13346451	-18.21687714	-3.007225737	16.09591292	0.110181915	-2.549204147	-15.8375866	-2.082285802	ENGLISH	Not Hispanic or Latino, White	Urban	1	Urban/suburban
15.12444865	1	28.803	9094	138	9086	-1.275987388	10.09799888	-1.489147153	6.822431169	-0.980648911	16.33829529	23.44947467	25.18704639	64.49802761	-1.427342371	-1.601887162	-0.994145173	5.072560115	10.09799888	-1.275987388	0	11	138	54.33	28.803	1016	67	104	Medicaid	15.1	1.09597454		Female	-2.551969684	17.34941726	0.128084023	-2.224968615	-12.82445734	-3.007225737	16.09591292	0.110181915	-1.775701524	-11.03200255	-1.283154671	ENGLISH	Not Hispanic or Latino, White	Urban	1	Urban/suburban
15.05714286	1	29.512	9095	140	9087	-1.409003118	7.941712308	-1.507936087	6.578544277	-0.87889954	18.9727874	23.713406	25.47597752	63.4963314	-1.54219616	-1.61677795	-0.892950168	5.152910578	7.941712308	-1.409003118	0	12	140	55.12	29.512	1041	57	100	Medicaid	15.1	1.075510204		Female	-2.515320235	17.50138161	0.129309001	-2.444238753	-13.96597599	-3.007225737	16.09591292	0.110181915	-1.915439612	-11.90016137	-1.413996225	ENGLISH	Not Hispanic or Latino, White	Urban	1	Urban/suburban
13.60414201	2	22.991	9116	130	9103	-2.107436527	1.753987908	-2.490298788	0.63817872	-1.553013447	6.0209961	23.48163575	25.16682091	57.93523993	-2.075690658	-2.335524882	-1.562919847	4.599106927	1.753987908	-2.107436527	0	10	130	51.18	22.991	811			Medicaid	13.6	1.046472462		Male	-2.111437411	17.11045106	0.140177947	-3.506309048	-20.49220699	-2.399063683	16.22014281	0.126313121	-2.995105871	-18.46534834	-2.104390661	ENGLISH	Hispanic or Latino	Urban	1	Urban/suburban
13.85146293	2	23.445	9117	130.1	9104	-1.922148463	2.729353975	-2.407102549	0.8039827	-1.58983343	5.593617813	23.56434003	25.25999465	58.78145922	-1.943760745	-2.281559598	-1.598661744	4.623890848	2.729353975	-1.922148463	0	11	130.1	51.22	23.445	827	63	102	Medicaid	13.9	1.064678165		Male	-2.100749266	17.16096656	0.140753927	-3.309503634	-19.28506546	-2.399063683	16.22014281	0.126313121	-2.807137827	-17.30649267	-1.922410276	ENGLISH	Hispanic or Latino	Urban	1	Urban/suburban
13.47736538	2	22.991	9118	130.61	9105	-2.274809126	1.145869126	-2.650995822	0.40127417	-1.618303069	5.279864983	23.72613573	25.44210826	56.80387879	-2.189183704	-2.436280464	-1.625665402	4.672486441	1.145869126	-2.274809126	0	11	130.61	51.42	22.991	811			Medicaid	13.5	1.031878522		Male	-2.080621484	17.26276973	0.141857186	-3.78540435	-21.92814021	-2.399063683	16.22014281	0.126313121	-3.167040364	-19.52535437	-2.282567245	ENGLISH	Hispanic or Latino	Urban	1	Urban/suburban
14.02394385	2	24.21	9119	131.39	9106	-1.839180785	3.294429995	-2.330200431	0.989778012	-1.544139525	6.127726769	23.78621159	25.50967864	58.95829101	-1.882547531	-2.230590556	-1.55206533	4.690564029	3.294429995	-1.839180785	0	11	131.39	51.73	24.21	854	58	92	Medicaid	14	1.067352451		Male	-2.080621484	17.26276973	0.141857186	-3.238825882	-18.76191325	-2.399063683	16.22014281	0.126313121	-2.709748114	-16.70606817	-1.832397959	ENGLISH	Hispanic or Latino	Urban	1	Urban/suburban
14.2528681	2	25.174	9120	132.9	9107	-1.742270964	4.073052084	-2.2673239	1.168522326	-1.54146604	6.160170099	24.09454951	25.85607807	59.15390984	-1.809315009	-2.188133963	-1.546689977	4.783742899	4.073052084	-1.742270964	0	11	132.9	52.323	25.174	888	50	94	Medicaid	14.3	1.072450572		Male	-2.045235058	17.46906585	0.143868341	-3.216197753	-18.41081705	-2.399063683	16.22014281	0.126313121	-2.621868865	-16.16427732	-1.75403395	ENGLISH	Hispanic or Latino	Urban	1	Urban/suburban
14.69540816	2	28.803	9121	140	9108	-1.680299254	4.644955303	-2.011611407	2.213045801	-1.356196412	8.75183417	25.04929078	26.9253116	58.665965	-1.76188482	-2.008439282	-1.350887235	5.078414531	4.644955303	-1.680299254	0	12	140	55.12	28.803	1016	60	114	Medicaid	14.7	1.049672012		Male	-1.983541835	17.9953057	0.147769097	-3.299897537	-18.33754642	-2.399063683	16.22014281	0.126313121	-2.542498741	-15.67494671	-1.687234354	ENGLISH	Hispanic or Latino	Urban	1	Urban/suburban
15.06947458	1	28.35	9184	137.16	9168	-1.102441109	13.5134974	-1.108964343	13.37227822	-0.623008058	26.66396132	22.71520774	24.36773834	66.34090586	-1.269357199	-1.266377068	-0.633258633	4.847653648	13.5134974	-1.102441109	0	11	137.16	54	28.35	1000			Private	15.1	1.09867852		Female	-2.673903164	16.91512487	0.123664186	-1.845650287	-10.91124246	-3.007225737	16.09591292	0.110181915	-1.564790473	-9.721663385	-1.094680346	ENGLISH	Not Hispanic or Latino, White	Urban	1	Urban/suburban
15.37745328	1	29.2	9185	137.8	9169	-0.891005068	18.64632258	-0.929335427	17.63576405	-0.54132319	29.41424195	22.73555789	24.39073976	67.63613788	-1.064830244	-1.092554979	-0.550772329	4.853933696	18.64632258	-0.891005068	0	11	137.8	54.25	29.2	1030			Private	15.4	1.115925492		Female	-2.659429443	16.96164317	0.124209969	-1.584189887	-9.339837367	-3.007225737	16.09591292	0.110181915	-1.333548425	-8.28501267	-0.901891558	ENGLISH	Not Hispanic or Latino, White	Urban	1	Urban/suburban
15.39224953	1	29.313	9186	138	9170	-0.920037094	17.87766877	-0.996176128	15.95822881	-0.603898568	27.29555404	22.87740928	24.55064483	67.28143619	-1.093981975	-1.15808948	-0.614131426	4.897608837	17.87766877	-0.920037094	0	11	138	54.331	29.313	1034	57	114	Private	15.4	1.115380401		Female	-2.645190534	17.00861766	0.124742239	-1.616368133	-9.50323045	-3.007225737	16.09591292	0.110181915	-1.35108806	-8.393982167	-0.916177104	ENGLISH	Not Hispanic or Latino, White	Urban	1	Urban/suburban
15.28893042	1	29.71	9187	139.4	9171	-1.1066771	13.42167798	-1.172527836	12.04926015	-0.664397307	25.32180281	23.27921617	24.99907161	65.67631105	-1.273839287	-1.32403782	-0.675946884	5.020641425	13.42167798	-1.1066771	0	11	139.4	54.88	29.71	1048	63	102	Private	15.3	1.096766888		Female	-2.577474253	17.25000062	0.12719826	-1.961070197	-11.36852247	-3.007225737	16.09591292	0.110181915	-1.585071233	-9.847662826	-1.112910161	ENGLISH	Not Hispanic or Latino, White	Urban	1	Urban/suburban
15.35020399	1	30.306	9188	140.51	9172	-1.1046873	13.46475541	-1.136055497	12.79666694	-0.597609093	27.50503979	23.415483	25.14961307	65.55578629	-1.272053285	-1.289656437	-0.608845096	5.062203077	13.46475541	-1.1046873	0	11	140.51	55.32	30.306	1069			Private	15.4	1.092463454		Female	-2.564611831	17.29951367	0.127648067	-1.949309676	-11.26800275	-3.007225737	16.09591292	0.110181915	-1.565520042	-9.72619602	-1.096000307	ENGLISH	Not Hispanic or Latino, White	Urban	1	Urban/suburban
15.62418758	1	31.014	9189	140.89	9173	-0.949935821	17.1072432	-1.056842296	14.52917836	-0.611940372	27.02886048	23.51439249	25.25838598	66.44521045	-1.123968129	-1.214324476	-0.623577534	5.092337762	17.1072432	-0.949935821	0	11	140.89	55.47	31.014	1094			Private	15.6	1.108963559		Female	-2.539539972	17.39970308	0.128506192	-1.775515502	-10.20428621	-3.007225737	16.09591292	0.110181915	-1.408265392	-8.749211054	-0.963223202	ENGLISH	Not Hispanic or Latino, White	Urban	1	Urban/suburban
13.76357122	1	30.107	9250	147.9	9245	-2.229887557	1.287745433	-0.7176009	23.65017014	0.948803377	82.86396881	22.70651622	24.35791304	60.6150723	-2.158729072	-0.874147598	0.937472812	4.844969499	1.287745433	-2.229887557	0	11	147.9	58.23	30.107	1062	57	114	Private	13.8	0.930599812		Female	-2.673903164	16.91512487	0.123664186	-3.151553647	-18.63157187	-3.007225737	16.09591292	0.110181915	-2.671969417	-16.60029742	-2.224389856	ENGLISH	Not Hispanic or Latino, White		1	Urban/suburban
14.58686144	1	32.602	9251	149.5	9246	-1.561697023	5.917969025	-0.432822246	33.25719554	0.958609185	83.11221682	23.0101237	24.69948666	63.3932335	-1.668009593	-0.55348623	0.94685235	4.93834765	5.917969025	-1.561697023	0	11	149.5	58.86	32.602	1150	54	101	Private	14.6	0.975709796		Female	-2.617413511	17.10389705	0.125765895	-2.517035605	-14.71615269	-3.007225737	16.09591292	0.110181915	-2.075187437	-12.89263583	-1.570187566	ENGLISH	Not Hispanic or Latino, White		1	Urban/suburban
15.19865055	1	36.798	9252	155.6	9247	-1.44239383	7.459565175	-0.465233616	32.0882084	0.921160232	82.15166113	24.12908603	25.92473409	62.98891941	-1.570220328	-0.58615576	0.907002416	5.279434781	7.459565175	-1.44239383	0	12	155.6	61.26	36.798	1298			Private	15.2	0.976777028		Female	-2.458272656	17.76162094	0.131076187	-2.562970389	-14.42982258	-3.007225737	16.09591292	0.110181915	-1.95237448	-12.12962874	-1.448684771	ENGLISH	Not Hispanic or Latino, White		1	Urban/suburban
14.99068161	1	36.486	9253	156.01	9248	-1.601939996	5.45844395	-0.517509021	30.24004368	0.967991097	83.34755919	24.13723434	25.93346032	62.10604493	-1.700474222	-0.646273177	0.953758004	5.281912994	5.45844395	-1.601939996	0	12	156.01	61.42	36.486	1287	63	109	Private	15	0.960879534		Female	-2.458272656	17.76162094	0.131076187	-2.770939334	-15.60071202	-3.007225737	16.09591292	0.110181915	-2.110797402	-13.11387191	-1.60550549	ENGLISH	Not Hispanic or Latino, White		1	Urban/suburban
15.24515398	1	29.71	9268	139.6	9255	-0.956921543	16.93034284	-0.759747796	22.37026764	-0.214177439	41.52043443	22.64261708	24.28553887	67.32946958	-1.130070309	-0.919000637	-0.218727188	4.825226449	16.93034284	-0.956921543	0	11	139.6	54.96	29.71	1048	75	121	Private	15.2	1.092059741		Female	-2.688611957	16.86907238	0.123104991	-1.623918399	-9.626601646	-3.007225737	16.09591292	0.110181915	-1.386830136	-8.616039006	-0.944987083	ENGLISH	Not Hispanic or Latino, Other	Rural	1	Urban/suburban
15.43717194	1	30.391	9269	140.31	9256	-0.876150021	19.04742413	-0.737113903	23.05265425	-0.233032559	40.78680618	22.82827861	24.49534568	67.62302232	-1.050007056	-0.894657427	-0.238001762	4.882501281	19.04742413	-0.876150021	0	11	140.31	55.24	30.391	1072	67	111	Private	15.4	1.100218939		Female	-2.645190534	17.00861766	0.124742239	-1.571445723	-9.239114868	-3.007225737	16.09591292	0.110181915	-1.313538365	-8.160695024	-0.885869238	ENGLISH	Not Hispanic or Latino, Other	Rural	1	Urban/suburban
16.05805189	1	32.489	9270	142.24	9257	-0.56991877	28.43663966	-0.526770246	29.91765737	-0.154176298	43.87353653	23.1278328	24.83092697	69.43171903	-0.723675052	-0.66214288	-0.157769088	4.974381387	28.43663966	-0.56991877	0	11	142.24	56	32.489	1146	75	106	Private	16.1	1.128940656		Female	-2.603872392	17.15218302	0.126257147	-1.094131133	-6.378961396	-3.007225737	16.09591292	0.110181915	-0.896024599	-5.566783339	-0.569549569	ENGLISH	Not Hispanic or Latino, Other	Rural	1	Urban/suburban
17.30429689	1	36.287	9273	144.81	9258	-0.124861476	45.03166086	-0.368436586	35.62738609	-0.314737435	37.64805092	23.86050126	25.6356596	72.52277185	-0.173848844	-0.473332348	-0.322492471	5.197673799	45.03166086	-0.124861476	0	12	144.81	57.01	36.287	1280	58	116	Medicaid	17.3	1.194965602		Female	-2.491918934	17.60447714	0.130056765	-0.300180252	-1.705135855	-3.007225737	16.09591292	0.110181915	-0.232515532	-1.444562564	-0.135112272	ENGLISH	Not Hispanic or Latino, Other	Rural	1	Urban/suburban
16.37300952	1	35.097	9274	146.41	9259	-0.698779045	24.2345063	-0.767054512	22.15245529	-0.352216463	36.23379655	24.18324422	25.98260936	67.7039415	-0.865652386	-0.919217968	-0.360831813	5.295943125	24.2345063	-0.698779045	0	12	146.41	57.64	35.097	1238	58	102	Medicaid	16.4	1.118298581		Female	-2.458272656	17.76162094	0.131076187	-1.388611417	-7.818044431	-3.007225737	16.09591292	0.110181915	-1.057791968	-6.57180474	-0.68756045	ENGLISH	Not Hispanic or Latino, Other	Rural	1	Urban/suburban
27.23256203	1	57.89	9296	145.8	9283	2.152990734	98.43402966	2.08970611	98.16778961	0.505524487	69.34047479	22.90915432	24.58630204	118.8719655	2.373897362	2.152097858	0.496759514	4.907367155	98.10842041	2.076674716	0	11	145.8	57.4	57.89	2042	74	111	Medicaid	27.2	1.867802609		Female	-2.631185649	17.05603879	0.125260905	10.17652324	59.66522104	-3.007225737	16.09591292	0.110181915	8.447566881	52.48268255	2.148294559	SPANISH	Hispanic or Latino	Urban	1	Urban/suburban
29.14822778	1	64.365	9297	148.6	9284	2.23681747	98.73508639	2.181508061	98.54270706	0.428156729	66.57314912	23.56785193	25.3170207	123.6779146	2.611668501	2.306794312	0.419249449	5.10860775	98.62659846	2.204801443	1	11	148.6	58.504	64.365	2270.4			Medicaid	29.1	1.961522731		Female	-2.539539972	17.39970308	0.128506192	11.7485247	67.52140913	-3.007225737	16.09591292	0.110181915	9.318443426	57.89322713	2.237645803	SPANISH	Hispanic or Latino	Urban	1	Urban/suburban
30.87767573	1	72.291	9299	153.01	9285	2.306411883	98.94561857	2.348028547	99.05634626	0.563272404	71.33752967	24.14806224	25.94505356	127.8681305	2.824024358	2.596588214	0.551755822	5.285205308	98.98542907	2.320915245	1	12	153.01	60.24	72.291	2550	76	115	Medicaid	30.9	2.018016844		Female	-2.458272656	17.76162094	0.131076187	13.11605479	73.84492011	-3.007225737	16.09591292	0.110181915	9.991317402	62.07362982	2.30645239	SPANISH	Hispanic or Latino	Urban	1	Urban/suburban
31.15430999	1	73.397	9300	153.49	9286	2.321611817	98.98730765	2.385537267	99.14729028	0.601084005	72.61079819	24.17780911	25.97680815	128.8549754	2.875271473	2.666954142	0.589142021	5.294285699	99.0620493	2.350285546	1	12	153.49	60.43	73.397	2589	69	113	Medicaid	31.2	2.029728972		Female	-2.458272656	17.76162094	0.131076187	13.39268905	75.40240329	-3.007225737	16.09591292	0.110181915	10.20204698	63.38284154	2.323737146	SPANISH	Hispanic or Latino	Urban	1	Urban/suburban
17.69888262	1	41.107	9325	152.4	9317	0.349997994	63.68298984	0.936035994	82.5372672	1.61885546	94.7260817	22.66587739	24.31190751	78.08602471	0.18859524	0.693906503	1.611866032	4.832416354	63.68298984	0.349997994	0	11	152.4	60	41.107	1450	58	100	Private	17.7	1.161344004		Female	-2.673903164	16.91512487	0.123664186	0.78375775	4.633473037	-3.007225737	16.09591292	0.110181915	0.664490272	4.128316765	0.344950634	ENGLISH	Not Hispanic or Latino, Asian	Urban	1	Urban/suburban
18.24830717	1	45.388	9326	157.71	9318	0.418815872	66.23246479	1.048818085	85.2869074	1.895842114	97.10095374	23.27067879	24.98960856	78.41759725	0.230170215	0.809693838	1.893394289	5.018037359	66.23246479	0.418815872	0	11	157.71	62.09	45.388	1601	77	112	Private	18.2	1.157079904		Female	-2.577474253	17.25000062	0.12719826	0.99830655	5.787284139	-3.007225737	16.09591292	0.110181915	0.806899721	5.013072105	0.411729278	ENGLISH	Not Hispanic or Latino, Asian	Urban	1	Urban/suburban
19.76889574	1	51.313	9327	161.11	9319	0.782554887	78.30557289	1.257681395	89.57464983	1.869811154	96.92449766	23.86050126	25.6356596	82.85197167	0.478158284	1.035583528	1.866397435	5.197673799	78.30557289	0.782554887	0	12	161.11	63.43	51.313	1810	72	112	Private	19.8	1.22704337		Female	-2.491918934	17.60447714	0.130056765	2.164418601	12.2947054	-3.007225737	16.09591292	0.110181915	1.676529153	10.41586868	0.774330681	ENGLISH	Not Hispanic or Latino, Asian	Urban	1	Urban/suburban
15.58127938	1	36.713	9379	153.5	9369	-0.863133892	19.40319279	0.145898003	55.79990461	1.43391571	92.4201841	23.12207158	24.82450435	67.38703892	-1.037146131	0.092120876	1.424163518	4.972620368	19.40319279	-0.863133892	0	11	153.5	60.433	36.713	1295	49	112	Private	15.6	1.01506706		Female	-2.603872392	17.15218302	0.126257147	-1.570903643	-9.158622207	-3.007225737	16.09591292	0.110181915	-1.286471304	-7.992533948	-0.864388034	ENGLISH	Hispanic or Latino	Urban	2	Urban/suburban
15.58127938	1	36.713	9380	153.5	9370	-0.880364623	18.93309075	0.11032091	54.39225625	1.388972798	91.75794891	23.18216975	24.89137227	67.2123427	-1.054594573	0.069315372	1.378651449	4.991003816	18.93309075	-0.880364623	0	11	153.5	60.433	36.713	1295	57	113	Private	15.6	1.01506706		Female	-2.590560148	17.20088732	0.126734613	-1.619607943	-9.415839502	-3.007225737	16.09591292	0.110181915	-1.317618653	-8.186044863	-0.889358841	ENGLISH	Hispanic or Latino	Urban	2	Urban/suburban
16.1182365	1	38.102	9381	153.75	9371	-0.557912465	28.84520796	0.281738273	61.09278974	1.401999484	91.95422996	23.21079748	24.92320552	69.44283804	-0.710143448	0.183360237	1.391744026	4.999742759	28.84520796	-0.557912465	0	11	153.75	60.53	38.102	1344	72	112	Private	16.1	1.048340585		Female	-2.590560148	17.20088732	0.126734613	-1.082650821	-6.29415681	-3.007225737	16.09591292	0.110181915	-0.880781625	-5.472082442	-0.558683293	ENGLISH	Hispanic or Latino	Urban	2	Urban/suburban
16.32685459	1	38.555	9382	153.67	9372	-0.461078204	32.23712494	0.295751202	61.6289954	1.333185386	90.8764513	23.28775332	25.00853363	70.10918729	-0.598283336	0.193545137	1.322127979	5.023244268	32.23712494	-0.461078204	0	11	153.67	60.5	38.555	1360	56	100	Private	16.3	1.062462068		Female	-2.577474253	17.25000062	0.12719826	-0.923146028	-5.351570984	-3.007225737	16.09591292	0.110181915	-0.74614984	-4.63564784	-0.464553584	ENGLISH	Hispanic or Latino	Urban	2	Urban/suburban
16.37558877	1	39.094	9383	154.51	9373	-0.468230525	31.98098728	0.293424562	61.54011734	1.355046042	91.22985559	23.40990346	25.14346749	69.95154336	-0.606735405	0.192779882	1.343870703	5.060501255	31.98098728	-0.468230525	0	11	154.51	60.83	39.094	1379			Private	16.4	1.05984006		Female	-2.564611831	17.29951367	0.127648067	-0.923924902	-5.340756506	-3.007225737	16.09591292	0.110181915	-0.742018043	-4.60997799	-0.461718513	ENGLISH	Hispanic or Latino	Urban	2	Urban/suburban
16.79905417	1	41.192	9384	156.59	9374	-0.343438796	36.56341888	0.342986766	63.41957919	1.356515091	91.25323315	23.76341156	25.53036279	70.69293955	-0.456478324	0.230716333	1.344478002	5.16813167	36.56341888	-0.343438796	0	12	156.59	61.65	41.192	1453	70	112	Private	16.8	1.072805043		Female	-2.515320235	17.50138161	0.129309001	-0.702327437	-4.012982818	-3.007225737	16.09591292	0.110181915	-0.550382319	-3.419391754	-0.333629628	ENGLISH	Hispanic or Latino	Urban	2	Urban/suburban
16.22847013	1	40.313	9385	157.61	9375	-0.665012591	25.30212201	0.214686045	58.49939483	1.459844482	92.78335898	23.80237992	25.57269224	68.18003152	-0.829277158	0.141051643	1.448893389	5.179980936	25.30212201	-0.665012591	0	12	157.61	62.05	40.313	1422	65	104	Private	16.2	1.029659928		Female	-2.503519447	17.55275674	0.129689741	-1.324286611	-7.544607552	-3.007225737	16.09591292	0.110181915	-1.031708387	-6.409753784	-0.668337579	ENGLISH	Hispanic or Latino	Urban	2	Urban/suburban
15.39175862	2	26.904	9416	132.21	9409	-0.992373761	16.05076169	-1.828725819	3.37203463	-1.636332852	5.088497204	24.09134696	25.85248346	63.88915754	-1.162744723	-1.872046923	-1.640760418	4.782771295	16.05076169	-0.992373761	0	11	132.21	52.05	26.904	949	64	112	Medicaid	15.4	1.164190199		Male	-2.045235058	17.46906585	0.143868341	-2.077307234	-11.89134698	-2.399063683	16.22014281	0.126313121	-1.693436653	-10.44033134	-1.004393809	ENGLISH	Not Hispanic or Latino, White	Urban	1	Urban/suburban
15.43004693	2	28.038	9417	134.8	9410	-1.105721162	13.44236139	-1.917816687	2.756712954	-1.70064727	4.450462107	24.64301526	26.47082388	62.61428146	-1.271354993	-1.939423262	-1.700268133	4.951640032	13.44236139	-1.105721162	0	11	134.8	53.07	28.038	989	69	117	Medicaid	15.4	1.144662235		Male	-2.009769905	17.7308234	0.146017491	-2.300776468	-12.97614	-2.399063683	16.22014281	0.126313121	-1.82072259	-11.22507126	-1.098093994	ENGLISH	Not Hispanic or Latino, White	Urban	1	Urban/suburban
17.05996639	2	32.489	9418	138	9411	-0.410243232	34.08137651	-1.350771664	8.83842939	-1.754993855	3.963017944	25.19848437	27.09208133	67.70235122	-0.536328561	-1.481385131	-1.751735809	5.125607067	34.08137651	-0.410243232	0	12	138	54.33	32.489	1146	78	112	Medicaid	17.1	1.236229449		Male	-1.979359041	18.04838216	0.148072891	-0.988415766	-5.476478488	-2.399063683	16.22014281	0.126313121	-0.757755278	-4.67169301	-0.402375026	ENGLISH	Not Hispanic or Latino, White	Urban	1	Urban/suburban
15.72577364	2	24.891	9493	125.81	9488	-0.711429874	23.84089462	-2.085662989	1.850458063	-2.3097881	1.044994422	23.69756688	25.40996579	66.36028806	-0.875888719	-2.061809261	-2.30103885	4.663897503	23.84089462	-0.711429874	0	11	125.81	49.53	24.891	878	53	84	Medicaid	15.7	1.249962137		Male	-2.090478774	17.21174424	0.141313686	-1.485970598	-8.633468969	-2.399063683	16.22014281	0.126313121	-1.251711515	-7.717019075	-0.703220233	ENGLISH	Hispanic or Latino	Urban	1	Urban/suburban
16.96015809	2	28.888	9494	130.51	9489	-0.215347	41.47483942	-1.425984989	7.693633757	-1.921632529	2.732600626	24.15706516	25.9262359	70.20785835	-0.292285321	-1.545661993	-1.922617922	4.802720424	41.47483942	-0.215347	0	11	130.51	51.38	28.888	1019			Medicaid	17	1.299529392		Male	-2.045235058	17.46906585	0.143868341	-0.508907761	-2.913193903	-2.399063683	16.22014281	0.126313121	-0.414865477	-2.557717781	-0.211838349	ENGLISH	Hispanic or Latino	Urban	1	Urban/suburban
16.06478757	2	28.208	9495	132.51	9490	-0.696329263	24.31113257	-1.723503705	4.239873791	-1.820222658	3.436255201	24.39972624	26.19833419	65.84003201	-0.860622036	-1.790455988	-1.821188714	4.876763403	24.31113257	-0.696329263	0	11	132.51	52.17	28.208	995	67	98	Medicaid	16.1	1.2123453		Male	-2.022817914	17.62569869	0.145206138	-1.560911124	-8.855882263	-2.399063683	16.22014281	0.126313121	-1.249539527	-7.703628395	-0.702415746	ENGLISH	Hispanic or Latino	Urban	1	Urban/suburban
27.17385758	2	58.712	9557	146.99	9551	2.084718748	98.14525811	2.071119565	98.08261881	0.779063089	78.20287239	23.64049902	25.3457421	114.9462097	2.176247808	2.111662152	0.76747868	4.646750387	97.76490282	2.007448362	0	11	146.99	57.87	58.712	2071	60	113	Medicaid	27.2	1.848687501		Male	-2.090478774	17.21174424	0.141313686	9.962113339	57.87974304	-2.399063683	16.22014281	0.126313121	8.391614205	51.7357603	2.082003043	SPANISH	Hispanic or Latino	Urban	1	Urban/suburban
27.5392048	2	62.709	9558	150.9	9552	2.06465545	98.05221937	2.120060759	98.29995392	0.945173025	82.77147256	24.09454951	25.85607807	114.2964087	2.132962772	2.190763247	0.938346793	4.783742899	97.64260694	1.984969535	0	11	150.9	59.41	62.709	2212	60	107	Medicaid	27.5	1.824997004		Male	-2.045235058	17.46906585	0.143868341	10.07013895	57.64554919	-2.399063683	16.22014281	0.126313121	8.209253846	50.61147699	2.058899956	SPANISH	Hispanic or Latino	Urban	1	Urban/suburban
29.00811331	2	69.683	9559	154.99	9553	2.120950744	98.30370262	2.220747173	98.68159548	0.892730402	81.39992174	24.78651828	26.63142698	117.0318194	2.257015704	2.361788695	0.895203174	4.996143304	98.00936419	2.055686789	0	12	154.99	61.02	69.683	2458	70	124	Medicaid	29	1.87161193		Male	-1.998199572	17.83638347	0.146765161	11.17172984	62.63450132	-2.399063683	16.22014281	0.126313121	8.743670604	53.9062492	2.119565624	SPANISH	Hispanic or Latino	Urban	1	Urban/suburban
20.21581601	1	38.499	9805	138	9793	1.161719085	87.73252045	0.669193378	74.83139349	-0.43010817	33.35584787	22.61053911	24.24916411	89.40881907	0.796254776	0.46552975	-0.438129119	4.815297285	87.73252045	1.161719085	0	10	138	54.33	38.499	1358	75	107	Private	20.2	1.464914203		Female	-2.688611957	16.86907238	0.123104991	3.346743625	19.83952377	-3.007225737	16.09591292	0.110181915	2.858126934	17.75684888	1.164063246	ENGLISH	Not Hispanic or Latino, Asian	Urban	1	Urban/suburban
20.94681875	1	40.88	9806	139.7	9794	1.209416761	88.67486138	0.594386068	72.38730376	-0.605932702	27.22797213	23.25641459	24.97379606	90.06899438	0.844702104	0.413635794	-0.61687516	5.013683932	88.67486138	1.209416761	0	11	139.7	55	40.88	1442			Private	20.9	1.49941437		Female	-2.577474253	17.25000062	0.12719826	3.696818133	21.43082899	-3.007225737	16.09591292	0.110181915	2.988021585	18.56385282	1.201037503	ENGLISH	Not Hispanic or Latino, Asian	Urban	1	Urban/suburban
20.33216453	1	41.816	9807	143.41	9795	0.958711998	83.11480738	0.415143068	66.09814136	-0.436141508	33.13670315	23.76341156	25.53036279	85.56079786	0.617653611	0.28331443	-0.445962884	5.16813167	83.11480738	0.958711998	0	12	143.41	56.46	41.816	1475	69	104	Private	20.3	1.417764768		Female	-2.515320235	17.50138161	0.129309001	2.830782924	16.17462545	-3.007225737	16.09591292	0.110181915	2.218356836	13.78211256	0.965885497	ENGLISH	Not Hispanic or Latino, Asian	Urban	1	Urban/suburban
16.79933795	1	35.834	9863	146.05	9854	-0.047785222	48.09437071	0.294462376	61.57976952	0.719815	76.4180546	22.6541943	24.29866395	74.15553043	-0.067612898	0.189016371	0.709376644	4.828806078	48.09437071	-0.047785222	0	11	146.05	57.5	35.834	1264	58	96	Medicaid	16.8	1.150245666		Female	-2.673903164	16.91512487	0.123664186	-0.115786923	-0.684517108	-3.007225737	16.09591292	0.110181915	-0.098167175	-0.60988883	-0.056056415	ENGLISH	Not Hispanic or Latino, White	Urban	1	Urban/suburban
16.78271916	1	36.741	9864	147.96	9855	-0.128284364	44.89619691	0.257301045	60.15268072	0.792725596	78.60311429	22.93804936	24.61874826	73.16541569	-0.178409326	0.165169583	0.781580212	4.916235805	44.89619691	-0.128284364	0	11	147.96	58.25	36.741	1296	80	108	Medicaid	16.8	1.134274072		Female	-2.631185649	17.05603879	0.125260905	-0.273319627	-1.602480098	-3.007225737	16.09591292	0.110181915	-0.226883561	-1.409572492	-0.131747685	ENGLISH	Not Hispanic or Latino, White	Urban	1	Urban/suburban
16.90556274	1	37.648	9865	149.23	9856	-0.099332469	46.04371498	0.309782044	62.16366463	0.885588506	81.20803464	23.05896155	24.7540864	73.31450164	-0.139052771	0.20176033	0.873868642	4.953309219	46.04371498	-0.099332469	0	11	149.23	58.75	37.648	1328	60	100	Medicaid	16.9	1.132852827		Female	-2.617413511	17.10389705	0.125765895	-0.198334308	-1.15958549	-3.007225737	16.09591292	0.110181915	-0.163518094	-1.015898228	-0.094170785	ENGLISH	Not Hispanic or Latino, White	Urban	1	Urban/suburban
17.77207721	1	41.277	9866	152.4	9857	0.122668679	54.88152665	0.386790252	65.05442529	0.842060876	80.01230603	23.70494315	25.46675386	74.97203051	0.062889105	0.261863708	0.828774146	5.150338449	54.88152665	0.122668679	0	12	152.4	60	41.277	1456	64	90	Medicaid	17.8	1.166146799		Female	-2.515320235	17.50138161	0.129309001	0.270695601	1.546709893	-3.007225737	16.09591292	0.110181915	0.212131927	1.317924171	0.116435793	ENGLISH	Not Hispanic or Latino, White	Urban	1	Urban/suburban
24.26133307	2	49.612	9922	143	9905	1.741414253	95.91945042	1.483466815	93.10247865	0.24505138	59.67916759	23.6088507	25.31011272	102.7637194	1.547958226	1.300794412	0.239681304	4.637252828	95.55948308	1.701706836	0	11	143	56.3	49.612	1750			Medicaid	24.3	1.696596718		Male	-2.090478774	17.21174424	0.141313686	7.049588833	40.95801526	-2.399063683	16.22014281	0.126313121	5.938240991	36.61028796	1.733503119	SPANISH	Hispanic or Latino	Urban	1	Urban/suburban
25.24768373	2	55.31	9923	148.01	9906	1.787947737	96.31077799	1.638512425	94.93425779	0.449118343	67.33268555	24.21645703	25.99286375	104.2583714	1.621210624	1.492577328	0.445473012	4.820789788	95.84692313	1.733192063	0	11	148.01	58.27	55.31	1951			Medicaid	25.2	1.705809319		Male	-2.03737688	17.52111811	0.144330469	7.726565616	44.09858759	-2.399063683	16.22014281	0.126313121	6.25993461	38.59358504	1.785165838	SPANISH	Hispanic or Latino	Urban	1	Urban/suburban
24.95793079	2	55.707	9924	149.4	9907	1.734577969	95.85922078	1.623094328	94.7715379	0.547298098	70.7913025	24.32217404	26.11141205	102.6138977	1.537350655	1.4728398	0.544302674	4.85302928	95.52113154	1.697631312	0	11	149.4	58.82	55.707	1965	50	114	Medicaid	25	1.670544229		Male	-2.029906684	17.57333347	0.144776372	7.384597316	42.02160807	-2.399063683	16.22014281	0.126313121	5.946728598	36.66261553	1.733318028	SPANISH	Hispanic or Latino	Urban	1	Urban/suburban
23.77460772	2	53.5	9925	150.01	9908	1.524286069	93.62813672	1.373241606	91.51613754	0.413467503	66.03679367	24.56938685	26.38838765	96.765165	1.242199798	1.173087425	0.413252203	4.928907529	93.62813672	1.524286069	0	11	150.01	59.06	53.5	1887.14			Medicaid	23.8	1.58486819		Male	-2.009769905	17.7308234	0.146017491	6.043784324	34.08631505	-2.399063683	16.22014281	0.126313121	4.782756951	29.486528	1.517716525	SPANISH	Hispanic or Latino	Urban	1	Urban/suburban
25.3048535	2	58.088	9926	151.51	9909	1.718486013	95.71459983	1.604418269	94.56890566	0.436151629	66.86366397	24.77126941	26.61436372	102.1540442	1.512515532	1.44826401	0.437741861	4.991407704	95.42566051	1.687606504	0	12	151.51	59.65	58.088	2049			Medicaid	25.3	1.670177117		Male	-1.998199572	17.83638347	0.146765161	7.468470031	41.87210958	-2.399063683	16.22014281	0.126313121	5.845275782	36.03714129	1.71468577	SPANISH	Hispanic or Latino	Urban	1	Urban/suburban
18.09455857	1	39.207	10053	147.2	10043	0.546527955	70.76484613	0.823710574	79.4947985	1.010686377	84.39167205	22.47941161	24.09997273	80.49391545	0.310103796	0.592442756	0.999402753	4.774619574	70.76484613	0.546527955	0	10	147.2	57.953	39.207	1383	78	112	Medicaid	18.1	1.229249903		Female	-2.703555506	16.82349538	0.122532501	1.271063192	7.555286003	-3.007225737	16.09591292	0.110181915	1.093517005	6.793755725	0.539547962	ENGLISH	Not Hispanic or Latino, White	Urban	1	Urban/suburban
18.64330436	1	41.39	10054	149	10044	0.670850893	74.88422387	0.904066814	81.70200128	1.049752079	85.30839436	22.78481898	24.44637536	81.82335954	0.394038397	0.666671327	1.038348795	4.869115388	74.88422387	0.670850893	0	11	149	58.66	41.39	1460	71	131	Medicaid	18.6	1.25122848		Female	-2.659429443	16.96164317	0.124209969	1.681661186	9.914494538	-3.007225737	16.09591292	0.110181915	1.415598372	8.794769077	0.672940473	ENGLISH	Not Hispanic or Latino, White	Urban	1	Urban/suburban
18.37659999	1	42.184	10055	151.51	10045	0.494884401	68.96591388	0.796369204	78.70912639	1.139307154	87.27124672	23.14789671	24.85325005	79.38777428	0.2772788	0.577754766	1.127465369	4.98052463	68.96591388	0.494884401	0	11	151.51	59.65	42.184	1488	69	110	Medicaid	18.4	1.212896838		Female	-2.603872392	17.15218302	0.126257147	1.224416968	7.138548872	-3.007225737	16.09591292	0.110181915	1.002720504	6.229659103	0.499908774	ENGLISH	Not Hispanic or Latino, White	Urban	1	Urban/suburban
18.39836448	1	42.9	10056	152.7	10046	0.436003918	66.85830564	0.720253429	76.43155135	1.093626197	86.29405225	23.42963805	25.16520274	78.52602946	0.240966178	0.517978473	1.080896926	5.06651828	66.85830564	0.436003918	0	11	152.7	60.12	42.9	1513.24	74	105	Medicaid	18.4	1.204869972		Female	-2.551969684	17.34941726	0.128084023	1.048947215	6.046008346	-3.007225737	16.09591292	0.110181915	0.83714312	5.200967006	0.425637538	ENGLISH	Not Hispanic or Latino, White	Urban	1	Urban/suburban
20.60536419	1	49.498	10057	154.99	10047	1.006459569	84.29027244	1.105792062	86.55917342	1.056279899	85.45798217	23.87150783	25.64757412	86.31781591	0.659133954	0.878888412	1.042306721	5.201020965	84.29027244	1.006459569	0	12	154.99	61.02	49.498	1746	74	122	Medicaid	20.6	1.329464106		Female	-2.491918934	17.60447714	0.130056765	3.000887046	17.04615833	-3.007225737	16.09591292	0.110181915	2.324446211	14.44122009	1.001098421	ENGLISH	Not Hispanic or Latino, White	Urban	1	Urban/suburban
20.60536419	1	49.498	10058	154.99	10048	1.000794998	84.15370359	1.091884883	86.25581485	1.0338273	84.93915466	23.89916664	25.67750524	86.21791922	0.654410183	0.865719179	1.01977208	5.209425394	84.15370359	1.000794998	0	12	154.99	61.02	49.498	1746	53	110	Medicaid	20.6	1.329464106		Female	-2.491918934	17.60447714	0.130056765	3.000887046	17.04615833	-3.007225737	16.09591292	0.110181915	2.324446211	14.44122009	1.001098421	ENGLISH	Not Hispanic or Latino, White	Urban	1	Urban/suburban
17.59859058	2	39.803	10220	150.39	10210	-0.021219607	49.15352367	0.137618955	55.47292128	0.54894784	70.84793771	24.47388742	26.28142662	71.90762253	-0.03003615	0.090973531	0.547636026	4.899517674	49.15352367	-0.021219607	0	11	150.39	59.21	39.803	1404	63	126	Medicaid	17.6	1.17019686		Male	-2.016107084	17.67819987	0.145619819	-0.079609285	-0.450324614	-2.399063683	16.22014281	0.126313121	-0.063359003	-0.39061927	-0.031135966	SPANISH	Hispanic or Latino	Urban	1	Urban/suburban
20.75023594	2	48.194	10221	152.4	10211	0.895816732	81.4824674	0.869767183	80.77861755	0.561764107	71.28616252	24.76514819	26.60751414	83.78805484	0.592976059	0.663678386	0.563580983	4.989506434	81.4824674	0.895816732	0	12	152.4	60	48.194	1700	75	117	Medicaid	20.8	1.361564038		Male	-1.998199572	17.83638347	0.146765161	2.913852475	16.33656554	-2.399063683	16.22014281	0.126313121	2.280556959	14.06003009	0.889736532	SPANISH	Hispanic or Latino	Urban	1	Urban/suburban
21.79547358	2	52.702	10222	155.5	10212	1.07375103	85.85328584	1.101896381	86.4746639	0.681015125	75.20690399	25.10309573	26.98546129	86.82384759	0.749197237	0.882493993	0.686271477	5.095392026	85.85328584	1.07375103	0	12	155.5	61.22	52.702	1859	68	115	Medicaid	21.8	1.401638172		Male	-1.983541835	17.9953057	0.147769097	3.800167879	21.11755111	-2.399063683	16.22014281	0.126313121	2.927946077	18.05129653	1.078649302	SPANISH	Hispanic or Latino	Urban	1	Urban/suburban
18.07496999	2	38.555	10312	146.05	10303	0.364045882	64.20881261	0.476575173	68.31676669	0.760913185	77.66455386	23.4944111	25.1812158	76.93306256	0.209793963	0.335916117	0.748129763	4.602936632	64.20881261	0.364045882	0	10	146.05	57.5	38.555	1360	60	98	Private	18.1	1.237587812		Male	-2.111437411	17.11045106	0.140177947	0.964518927	5.637016371	-2.399063683	16.22014281	0.126313121	0.823896657	5.079466108	0.369408233	ENGLISH	Not Hispanic or Latino, White	Urban	1	Urban/suburban
18.19683598	2	40.285	10314	148.79	10304	0.310049471	62.17383317	0.447675123	67.28061611	0.770525843	77.95059843	23.95966369	25.70462406	75.94779381	0.176233442	0.31412518	0.762390432	4.742885942	62.17383317	0.310049471	0	11	148.79	58.58	40.285	1421	80	121	Private	18.2	1.222987834		Male	-2.062128649	17.3655072	0.142895332	0.831328777	4.787241553	-2.399063683	16.22014281	0.126313121	0.686389197	4.231708713	0.311962579	ENGLISH	Not Hispanic or Latino, White	Urban	1	Urban/suburban
16.98253669	2	41.334	10315	156.01	10305	-0.434909571	33.18140336	-0.011443034	49.54349894	0.703288932	75.90621467	25.15688587	27.04558921	67.50651401	-0.565761052	-0.015634673	0.709027497	5.112398686	33.18140336	-0.434909571	0	12	156.01	61.42	41.334	1458	60	100	Private	17	1.088554367		Male	-1.979359041	18.04838216	0.148072891	-1.065845474	-5.905490391	-2.399063683	16.22014281	0.126313121	-0.817115693	-5.037660285	-0.436874569	ENGLISH	Not Hispanic or Latino, White	Urban	1	Urban/suburban
16.39993551	2	39.916	10316	156.01	10306	-0.714579841	23.74343525	-0.195456837	42.25176625	0.687693595	75.41771228	25.17472598	27.06552914	65.14444497	-0.881181364	-0.258400969	0.693495542	5.118054889	23.74343525	-0.714579841	0	12	156.01	61.42	39.916	1408	81	117	Private	16.4	1.051210532		Male	-1.979359041	18.04838216	0.148072891	-1.64844665	-9.133487067	-2.399063683	16.22014281	0.126313121	-1.263758827	-7.791292851	-0.712213437	ENGLISH	Not Hispanic or Latino, White	Urban	1	Urban/suburban
19.72334915	1	38.102	10341	138.99	10322	0.989513609	83.87940426	0.49955037	69.13041443	-0.426401621	33.49076101	22.82827861	24.49534568	86.39875783	0.640225288	0.336402849	-0.434499925	4.882501281	83.87940426	0.989513609	0	11	138.99	54.72	38.102	1344			Medicaid	19.7	1.419048072		Female	-2.645190534	17.00861766	0.124742239	2.714731491	15.96091784	-3.007225737	16.09591292	0.110181915	2.269186845	14.09790707	0.982214742	SPANISH	Hispanic or Latino	Urban	1	Urban/suburban
20.05198488	1	38.187	10342	138	10323	1.065291605	85.66280046	0.477915042	68.36446627	-0.609528318	27.10871543	22.8860577	24.56036017	87.61659669	0.706771423	0.320826695	-0.61982671	4.900268883	85.66280046	1.065291605	0	11	138	54.33	38.187	1347	77	114	Medicaid	20.1	1.453042382		Female	-2.645190534	17.00861766	0.124742239	3.043367217	17.89308971	-3.007225737	16.09591292	0.110181915	2.543886524	15.80454949	1.069824692	SPANISH	Hispanic or Latino	Urban	1	Urban/suburban
20.35639354	1	40.908	10344	141.76	10324	1.044395179	85.18487034	0.531149158	70.23422893	-0.392122491	34.74838552	23.37586718	25.10594088	87.08294489	0.689660485	0.366073332	-0.400503517	5.050121284	85.18487034	1.044395179	0	11	141.76	55.81	40.908	1443			Medicaid	20.4	1.435975842		Female	-2.564611831	17.29951367	0.127648067	3.056879866	17.67032255	-3.007225737	16.09591292	0.110181915	2.455026389	15.25248305	1.042192125	SPANISH	Hispanic or Latino	Urban	1	Urban/suburban
20.72893906	1	41.504	10345	141.5	10325	1.134670539	87.17433072	0.595481843	72.42392838	-0.43303924	33.24931313	23.38157168	25.11224202	88.65502857	0.772509781	0.416156327	-0.442070087	5.051857909	87.17433072	1.134670539	0	11	141.5	55.71	41.504	1464			Medicaid	20.7	1.464942689		Female	-2.564611831	17.29951367	0.127648067	3.429425385	19.8238254	-3.007225737	16.09591292	0.110181915	2.754223322	17.11132097	1.133651097	SPANISH	Hispanic or Latino	Urban	1	Urban/suburban
21.12499844	1	42.297	10346	141.5	10326	1.214946896	88.78068269	0.651366298	74.25949697	-0.472198186	31.83926671	23.4381101	25.17453246	90.1309805	0.851142811	0.461579624	-0.481920024	5.069099468	88.78068269	1.214946896	0	11	141.5	55.71	42.297	1492			Medicaid	21.1	1.492932752		Female	-2.551969684	17.34941726	0.128084023	3.775581179	21.76200574	-3.007225737	16.09591292	0.110181915	3.013213404	18.72036348	1.208354248	SPANISH	Hispanic or Latino	Urban	1	Urban/suburban
21.16689216	1	44.197	10347	144.5	10327	1.132125336	87.12091278	0.58634321	72.11775506	-0.401986309	34.38470513	23.91845764	25.69832129	88.49605804	0.77347544	0.416825985	-0.41144411	5.215306487	87.12091278	1.132125336	0	12	144.5	56.89	44.197	1559			Medicaid	21.2	1.464836828		Female	-2.491918934	17.60447714	0.130056765	3.562415019	20.23584677	-3.007225737	16.09591292	0.110181915	2.759398126	17.14347077	1.136180758	SPANISH	Hispanic or Latino	Urban	1	Urban/suburban
16.50910637	2	33.906	10551	143.31	10544	-0.278622484	39.02672779	-0.169706363	43.26205347	0.348750107	63.63615386	23.52937285	25.22060536	70.16381809	-0.372772236	-0.224743954	0.341128809	4.613414736	39.02672779	-0.278622484	0	11	143.31	56.42	33.906	1196	62	109	Private	16.5	1.151985651		Male	-2.100749266	17.16096656	0.140753927	-0.651860193	-3.798505116	-2.399063683	16.22014281	0.126313121	-0.552911133	-3.40879325	-0.286628447	ENGLISH	Not Hispanic or Latino, White	Urban	1	Urban/suburban
15.96820514	2	34.501	10552	146.99	10545	-0.676683392	24.93034281	-0.390861339	34.7949866	0.404643499	65.71302104	24.10392882	25.86660544	66.24731287	-0.839010236	-0.498430977	0.400286111	4.786588213	24.93034281	-0.676683392	0	11	146.99	57.87	34.501	1217			Private	16	1.08634636		Male	-2.045235058	17.46906585	0.143868341	-1.500860707	-8.591533859	-2.399063683	16.22014281	0.126313121	-1.223513062	-7.54317071	-0.685445409	ENGLISH	Not Hispanic or Latino, White	Urban	1	Urban/suburban
16.62092657	2	38.3	10553	151.8	10546	-0.490582077	31.18610326	-0.160488717	43.62480544	0.548804352	70.84301384	24.68895995	26.52225334	67.321291	-0.63074485	-0.21317	0.54982086	4.965855993	31.18610326	-0.490582077	0	12	151.8	59.764	38.3	1351	63	109	Private	16.6	1.094922699		Male	-2.003802134	17.78355575	0.146399239	-1.162629179	-6.537664319	-2.399063683	16.22014281	0.126313121	-0.914928041	-5.640690415	-0.494577153	ENGLISH	Not Hispanic or Latino, White	Urban	1	Urban/suburban
23.99605019	2	43.403	10647	134.49	10640	1.748926609	95.98481468	1.087940762	86.16893701	-0.77049671	22.05026529	23.30643414	24.96925272	102.9589084	1.559512328	0.870253296	-0.785358831	4.546682863	95.60278182	1.706342317	0	10	134.49	52.95	43.403	1531	67	116	Medicaid	24	1.784225607		Male	-2.134084303	17.0102643	0.138977537	6.985785891	41.06806201	-2.399063683	16.22014281	0.126313121	6.054283285	37.32570888	1.753765187	ENGLISH	Not Hispanic or Latino, White	Urban	1	Urban/suburban
24.53664739	2	49.413	10648	141.91	10641	1.672756654	95.28123944	1.152902682	87.55248344	-0.489603798	31.22071441	24.34393504	26.13580553	100.7916236	1.445105714	0.936890176	-0.492365299	4.859682805	95.15816044	1.660386167	0	11	141.91	55.87	49.413	1743	58	122	Medicaid	24.5	1.729028778		Male	-2.029906684	17.57333347	0.144776372	6.963313919	39.62432017	-2.399063683	16.22014281	0.126313121	5.607474077	34.57105244	1.674620506	ENGLISH	Not Hispanic or Latino, White	Urban	1	Urban/suburban
24.42547383	2	51.001	10651	144.5	10642	1.598531647	94.5037646	1.113524814	86.72584513	-0.483404275	31.44043567	24.74378221	26.58360573	98.71358236	1.340272493	0.895968694	-0.481816471	4.982868753	94.5037646	1.598531647	0	12	144.5	56.89	51.001	1799			Medicaid	24.4	1.69034421		Male	-2.003802134	17.78355575	0.146399239	6.641918083	37.3486505	-2.399063683	16.22014281	0.126313121	5.226840345	32.22437932	1.604019404	ENGLISH	Not Hispanic or Latino, White	Urban	1	Urban/suburban
24.46618216	2	51.086	10652	144.5	10643	1.602781945	94.55085978	1.115248977	86.76281282	-0.494234045	31.05704494	24.75602263	26.59730272	98.82921227	1.346066262	0.897652532	-0.492495378	4.98667169	94.55085978	1.602781945	0	12	144.5	56.89	51.086	1802			Medicaid	24.5	1.693161395		Male	-1.998199572	17.83638347	0.146765161	6.629798688	37.17008383	-2.399063683	16.22014281	0.126313121	5.188880928	31.99035292	1.596585959	ENGLISH	Not Hispanic or Latino, White	Urban	1	Urban/suburban
15.4742257	2	33.991	10680	148.21	10671	-0.769836742	22.06983708	-0.054974217	47.80795025	1.179704409	88.09411001	23.34151278	25.0088307	66.29487062	-0.937228433	-0.074296575	1.16533843	4.557171662	22.06983708	-0.769836742	0	10	148.21	58.35	33.991	1199	66	114	Private	15.5	1.044074334		Male	-2.122547629	17.06021213	0.139585795	-1.585986431	-9.296405101	-2.399063683	16.22014281	0.126313121	-1.364510731	-8.412445854	-0.776671175	ENGLISH	Not Hispanic or Latino, White	Urban	1	Urban/suburban
15.7405377	2	35.89	10681	151	10672	-0.731232634	23.23185351	-0.035335835	48.59059744	1.18883401	88.27475041	23.81782421	25.54522378	66.08721919	-0.897181552	-0.047930154	1.178937298	4.700087134	23.23185351	-0.731232634	0	11	151	59.45	35.89	1266			Private	15.7	1.042419715		Male	-2.071172932	17.31402878	0.142384404	-1.573491084	-9.087954654	-2.399063683	16.22014281	0.126313121	-1.307696223	-8.062174533	-0.73974884	ENGLISH	Not Hispanic or Latino, White	Urban	1	Urban/suburban
16.16966203	2	37.506	10682	152.3	10673	-0.525577248	29.95909842	0.140920672	55.60336944	1.300917775	90.33566994	23.89662866	25.63380074	67.66503452	-0.670253461	0.093283567	1.292430258	4.723852933	29.95909842	-0.525577248	0	11	152.3	59.96	37.506	1323			Private	16.2	1.061698098		Male	-2.062128649	17.3655072	0.142895332	-1.195845169	-6.886324457	-2.399063683	16.22014281	0.126313121	-0.987353293	-6.087204685	-0.537912144	ENGLISH	Not Hispanic or Latino, White	Urban	1	Urban/suburban
15.72950003	2	36.826	10683	153.01	10674	-0.773995314	21.94667813	0.010524703	50.41986716	1.331697508	90.85201958	23.97526438	25.72214578	65.60720157	-0.942508594	0.006803389	1.324251698	4.747608439	21.94667813	-0.773995314	0	11	153.01	60.24	36.826	1299			Private	15.7	1.028004707		Male	-2.062128649	17.3655072	0.142895332	-1.636007172	-9.42101577	-2.399063683	16.22014281	0.126313121	-1.350774423	-8.327759125	-0.768155961	ENGLISH	Not Hispanic or Latino, White	Urban	1	Urban/suburban
16.9241944	2	41.192	10684	156.01	10675	-0.416620139	33.84781382	0.062637842	52.49725524	0.869687805	80.77644808	24.96806502	26.83449301	67.78336399	-0.54375017	0.040696599	0.874170012	5.052869245	33.84781382	-0.416620139	0	12	156.01	61.42	41.192	1453	49	115	Private	16.9	1.084814717		Male	-1.988073505	17.94227168	0.147449967	-1.018077284	-5.674182747	-2.399063683	16.22014281	0.126313121	-0.788427527	-4.860792759	-0.420091382	ENGLISH	Not Hispanic or Latino, White	Urban	1	Urban/suburban
15.47239725	1	29.002	10695	136.91	10689	-0.761794323	22.30913846	-0.815872412	20.72865561	-0.514817058	30.33404321	22.49113551	24.1133449	68.79331302	-0.931830655	-0.977802633	-0.523882549	4.778262744	22.30913846	-0.761794323	0	10	136.91	53.9	29.002	1023	53	104	Medicaid	15.5	1.130114473		Female	-2.703555506	16.82349538	0.122532501	-1.35109813	-8.031019115	-3.007225737	16.09591292	0.110181915	-1.162372407	-7.221537619	-0.766738482	ENGLISH	Not Hispanic or Latino, White	Urban	1	Urban/suburban
16.03977998	1	30.986	10697	138.99	10690	-0.527905986	29.8782295	-0.686511267	24.61953811	-0.49645059	30.97882699	22.93520214	24.61555154	69.93520214	-0.675722778	-0.840162548	-0.505579223	4.915362493	29.8782295	-0.527905986	0	11	138.99	54.72	30.986	1093			Medicaid	16	1.154024029		Female	-2.631185649	17.05603879	0.125260905	-1.01625881	-5.958351895	-3.007225737	16.09591292	0.110181915	-0.843599927	-5.241081581	-0.532297713	ENGLISH	Not Hispanic or Latino, White	Urban	1	Urban/suburban
14.81595587	1	29.795	10698	141.81	10691	-1.50679462	6.593165455	-1.259725237	10.38842491	-0.42816405	33.42658439	23.4381101	25.17453246	63.21309955	-1.623548064	-1.402816016	-0.437233832	5.069099468	6.593165455	-1.50679462	0	11	141.81	55.83	29.795	1051	73	105	Medicaid	14.8	1.044775112		Female	-2.551969684	17.34941726	0.128084023	-2.533461392	-14.60257341	-3.007225737	16.09591292	0.110181915	-2.021903241	-12.56159406	-1.517641642	ENGLISH	Not Hispanic or Latino, White	Urban	1	Urban/suburban
15.29605196	1	33.509	10701	148.01	10692	-1.354887991	8.772662313	-0.967281677	16.67016204	-0.050089262	48.00256285	24.08009147	25.87225328	63.52156917	-1.496031572	-1.123882458	-0.05154411	5.264509489	8.772662313	-1.354887991	0	12	148.01	58.27	33.509	1182	65	95	Medicaid	15.3	1.033447197		Female	-2.469300331	17.70891811	0.130749913	-2.412866149	-13.62514714	-3.007225737	16.09591292	0.110181915	-1.848101087	-11.48180346	-1.34965269	ENGLISH	Not Hispanic or Latino, White	Urban	1	Urban/suburban
16.61589016	2	33.509	10818	142.01	10807	-0.20958729	41.69949001	-0.181948112	42.78117233	0.230332674	59.10833634	23.44023287	25.12015529	70.88619918	-0.284339462	-0.240434939	0.224622798	4.586710784	41.69949001	-0.20958729	0	10	142.01	55.91	33.509	1182	56	99	Medicaid	16.6	1.170050712		Male	-2.111437411	17.11045106	0.140177947	-0.494560899	-2.890402463	-2.399063683	16.22014281	0.126313121	-0.422456273	-2.604516358	-0.215848462	ENGLISH	Not Hispanic or Latino, White	Urban	1	Urban/suburban
17.03020402	2	37.308	10819	148.01	10808	-0.21009397	41.67971658	-0.07707658	46.92813122	0.404025793	65.69031239	24.26934709	26.05217954	70.17166123	-0.285535917	-0.103818964	0.401119719	4.836911912	41.67971658	-0.21009397	0	11	148.01	58.27	37.308	1316			Medicaid	17	1.150611717		Male	-2.03737688	17.52111811	0.144330469	-0.490914088	-2.801842241	-2.399063683	16.22014281	0.126313121	-0.397730408	-2.452077101	-0.202710061	ENGLISH	Not Hispanic or Latino, White	Urban	1	Urban/suburban
18.05364149	2	41.986	10820	152.5	10809	0.031846763	51.27028729	0.12657786	55.03627393	0.339935434	63.30474241	25.02823263	26.90176734	72.13310567	0.016921215	0.083164184	0.342877319	5.071787722	51.27028729	0.031846763	0	12	152.5	60.04	41.986	1481	76	106	Medicaid	18.1	1.183845344		Male	-1.983541835	17.9953057	0.147769097	0.058335794	0.324172288	-2.399063683	16.22014281	0.126313121	0.044946451	0.277102684	0.021832125	ENGLISH	Not Hispanic or Latino, White	Urban	1	Urban/suburban
30.44552329	2	61.399	10871	142.01	10868	2.31134624	98.95931311	2.046712802	97.96568543	-0.279409658	38.99652302	24.10392882	25.86660544	126.309381	2.744148512	2.072764604	-0.282866475	4.786588213	99.07392425	2.355023888	1	11	142.01	55.91	61.405	2166	56	105	Medicaid	30.4	2.143899957		Male	-2.045235058	17.46906585	0.143868341	12.97645744	74.282492	-2.399063683	16.22014281	0.126313121	10.57850678	65.2183332	2.307417446	SPANISH	Hispanic or Latino	Urban	1	Urban/suburban
30.25348135	2	62.908	10873	144.2	10869	2.275041284	98.85482733	2.051561349	97.98938441	-0.151339324	43.98540252	24.31285677	26.10096543	124.4340871	2.641777125	2.080437756	-0.152508549	4.850187423	98.89679177	2.289261474	1	11	144.2	56.772	62.908	2219	68	118	Medicaid	30.3	2.098022285		Male	-2.029906684	17.57333347	0.144776372	12.68014788	72.15562093	-2.399063683	16.22014281	0.126313121	10.21117264	62.95365432	2.273111032	SPANISH	Hispanic or Latino	Urban	1	Urban/suburban
31.54469741	2	65.402	10874	143.99	10870	2.321913351	98.98811991	2.021476146	97.83847504	-0.570812375	28.40634169	24.76514819	26.60751414	127.375363	2.775336521	2.033315062	-0.568799915	4.989506434	99.12888911	2.377674069	1	12	143.99	56.69	65.402	2307	57	114	Medicaid	31.5	2.190756123		Male	-1.998199572	17.83638347	0.146765161	13.70831394	76.85590505	-2.399063683	16.22014281	0.126313121	10.72895455	66.14586982	2.318570922	SPANISH	Hispanic or Latino	Urban	1	Urban/suburban
18.03327405	1	34	10956	137.31	10917	0.49215064	68.86935723	0.041548057	51.6570509	-0.536638601	29.57586373	22.6163813	24.25578972	79.73545286	0.27516915	0.025312898	-0.545970295	4.817106813	68.86935723	0.49215064	0	10	137.31	54.06	34	1199.3			Medicaid	18	1.313325617		Female	-2.688611957	16.86907238	0.123104991	1.164201673	6.901397107	-3.007225737	16.09591292	0.110181915	0.994230969	6.176915682	0.496259657	ENGLISH	Not Hispanic or Latino, White	Urban	1	Urban/suburban
18.61694374	1	35.295	10958	137.69	10919	0.676904176	75.0766623	0.179389583	57.11840947	-0.546251279	29.24466109	22.71806954	24.37097327	81.94773639	0.398242294	0.112642796	-0.555741584	4.848537185	75.0766623	0.676904176	0	11	137.69	54.21	35.295	1245	79	116	Medicaid	18.6	1.352091201		Female	-2.673903164	16.91512487	0.123664186	1.701818872	10.06093	-3.007225737	16.09591292	0.110181915	1.442846446	8.964054747	0.683814173	ENGLISH	Not Hispanic or Latino, White	Urban	1	Urban/suburban
18.32669117	1	35.409	10959	139	10920	0.562412005	71.30823294	0.160557255	56.37789383	-0.392575616	34.73164761	22.77900285	24.43982013	80.45431702	0.320507005	0.100598865	-0.40015227	4.867321756	71.30823294	0.562412005	0	11	139	54.724	35.409	1249	78	111	Medicaid	18.3	1.31846699		Female	-2.659429443	16.96164317	0.124209969	1.365047995	8.04785233	-3.007225737	16.09591292	0.110181915	1.14907791	7.138942136	0.563214348	ENGLISH	Not Hispanic or Latino, White	Urban	1	Urban/suburban
18.1157907	1	34.7	10960	138.4	10921	0.457643295	67.63956335	-0.016746377	49.33194746	-0.558344925	28.83044365	22.89765893	24.57339128	79.11634443	0.253642673	-0.023151067	-0.568140602	4.903835316	67.63956335	0.457643295	0	11	138.4	54.49	34.7	1224			Medicaid	18.1	1.308944415		Female	-2.645190534	17.00861766	0.124742239	1.107173045	6.509482821	-3.007225737	16.09591292	0.110181915	0.925462616	5.749674598	0.465636143	ENGLISH	Not Hispanic or Latino, White	Urban	1	Urban/suburban
18.47582221	1	35.692	10962	138.99	10923	0.573449753	71.68298944	0.094803093	53.77643849	-0.513426029	30.38266711	22.96111751	24.64461962	80.4656925	0.327936614	0.058943854	-0.522794484	4.923314426	71.68298944	0.573449753	0	11	138.99	54.72	35.692	1259	86	129	Medicaid	18.5	1.329291475		Female	-2.631185649	17.05603879	0.125260905	1.419783421	8.324227205	-3.007225737	16.09591292	0.110181915	1.178567092	7.322151267	0.575659668	ENGLISH	Not Hispanic or Latino, White	Urban	1	Urban/suburban
18.96075058	1	37.11	10963	139.9	10924	0.695939087	75.67665114	0.190680545	57.5612059	-0.498854687	30.89408791	23.13932789	24.84371692	81.94166516	0.412214994	0.121546831	-0.508329814	4.977901774	75.67665114	0.695939087	0	11	139.9	55.08	37.11	1309	74	121	Medicaid	19	1.355307404		Female	-2.603872392	17.15218302	0.126257147	1.808567562	10.54424128	-3.007225737	16.09591292	0.110181915	1.48110311	9.20173411	0.698812172	ENGLISH	Not Hispanic or Latino, White	Urban	1	Urban/suburban
19.2686084	1	37.988	10964	140.41	10925	0.735201695	76.88916667	0.156741801	56.2275829	-0.600224365	27.41783589	23.39853741	25.13094739	82.34962751	0.441147861	0.100178511	-0.611446284	5.05703294	76.88916667	0.735201695	0	11	140.41	55.28	37.988	1340	72	119	Medicaid	19.3	1.372310263		Female	-2.564611831	17.29951367	0.127648067	1.969094733	11.38237046	-3.007225737	16.09591292	0.110181915	1.58140972	9.824914734	0.737817849	ENGLISH	Not Hispanic or Latino, White	Urban	1	Urban/suburban
19.55130574	1	39.207	10965	141.61	10926	0.798048624	78.75788631	0.254981303	60.063123	-0.499890117	30.85762257	23.50029641	25.24291361	83.1959963	0.488191944	0.166807117	-0.510133984	5.088043055	78.75788631	0.798048624	0	11	141.61	55.75	39.207	1383	83	115	Medicaid	19.6	1.380644427		Female	-2.551969684	17.34941726	0.128084023	2.201888476	12.69142614	-3.007225737	16.09591292	0.110181915	1.757281742	10.91756491	0.804045977	ENGLISH	Not Hispanic or Latino, White	Urban	1	Urban/suburban
19.5384641	1	39.292	10966	141.81	10927	0.760244316	77.644572	0.174734301	56.93557928	-0.581068	28.05973124	23.6547727	25.41205918	82.59840138	0.460511153	0.113218675	-0.592701222	5.135065868	77.644572	0.760244316	0	11	141.81	55.83	39.292	1386	84	122	Medicaid	19.5	1.3777917		Female	-2.527325681	17.45036072	0.128914497	2.088103384	11.96596115	-3.007225737	16.09591292	0.110181915	1.646158921	10.22718581	0.762639055	ENGLISH	Not Hispanic or Latino, White	Urban	1	Urban/suburban
19.80316347	1	40.1	10967	142.3	10928	0.777241653	78.1491894	0.112157595	54.46507742	-0.71565422	23.71024425	23.92940871	25.71013667	82.75659339	0.474539004	0.072662082	-0.729190244	5.218642247	78.1491894	0.777241653	0	12	142.3	56.024	40.1	1414.47			Medicaid	19.8	1.391648873		Female	-2.491918934	17.60447714	0.130056765	2.198686329	12.48935888	-3.007225737	16.09591292	0.110181915	1.703072467	10.58077585	0.78428395	ENGLISH	Not Hispanic or Latino, White	Urban	1	Urban/suburban
19.77094197	1	40.001	10968	142.24	10929	0.766632266	77.8349907	0.096378271	53.83899254	-0.72824028	23.32332563	23.93493431	25.71609798	82.60286703	0.466633977	0.062269977	-0.741886396	5.220324607	77.8349907	0.766632266	0	12	142.24	56	40.001	1411	58	98	Medicaid	19.8	1.389970611		Female	-2.491918934	17.60447714	0.130056765	2.166464825	12.30632871	-3.007225737	16.09591292	0.110181915	1.67811413	10.42571576	0.774926711	ENGLISH	Not Hispanic or Latino, White	Urban	1	Urban/suburban
19.10202124	1	39.5	10969	143.8	10930	0.545470926	70.72851644	-0.002781463	49.88903581	-0.556208158	28.90342813	23.99263872	25.77830194	79.61617503	0.3122003	-0.003807959	-0.568107896	5.237879959	70.72851644	0.545470926	0	12	143.8	56.614	39.5	1393.31	77	117	Medicaid	19.1	1.328374217		Female	-2.480514136	17.6565339	0.130410133	1.445487336	8.186699291	-3.007225737	16.09591292	0.110181915	1.113328767	6.916841389	0.548154937	ENGLISH	Not Hispanic or Latino, White	Urban	1	Urban/suburban
20.54792505	1	41.901	10970	142.8	10931	0.94456409	82.75592663	0.228031005	59.01889316	-0.778544416	21.81240663	24.09917359	25.89269551	85.26402359	0.60805934	0.152146931	-0.792679649	5.270327438	82.75592663	0.94456409	0	12	142.8	56.22	41.901	1478	84	125	Medicaid	20.5	1.438930326		Female	-2.469300331	17.70891811	0.130749913	2.839006942	16.0315098	-3.007225737	16.09591292	0.110181915	2.174497669	13.5096262	0.951816142	ENGLISH	Not Hispanic or Latino, White	Urban	1	Urban/suburban
17.63497731	2	35.805	11018	142.49	11007	0.235605561	59.3130621	0.203897838	58.07833327	0.371147981	64.47363422	23.34151278	25.0088307	75.55198959	0.131729767	0.136309959	0.362199585	4.557171662	59.3130621	0.235605561	0	10	142.49	56.1	35.805	1263	61	109	Medicaid	17.6	1.237629118		Male	-2.122547629	17.06021213	0.139585795	0.574765176	3.369038859	-2.399063683	16.22014281	0.126313121	0.494501867	3.048689969	0.229227626	ENGLISH	(Missing)	Urban	1	Urban/suburban
17.53499538	2	35.607	11019	142.5	11008	0.145914917	55.80057223	0.048927567	51.95114901	0.193656219	57.67774623	23.58346607	25.2815315	74.35291884	0.079884724	0.031821499	0.189201973	4.629632721	55.80057223	0.145914917	0	11	142.5	56.102	35.607	1256	56	98	Medicaid	17.5	1.230525992		Male	-2.100749266	17.16096656	0.140753927	0.374028823	2.179532382	-2.399063683	16.22014281	0.126313121	0.317253152	1.955920828	0.149766247	ENGLISH	(Missing)	Urban	1	Urban/suburban
18.95674482	2	43.006	11021	150.62	11009	0.376046475	64.65588272	0.314485698	62.34239114	0.226358858	58.95388379	24.87141461	26.72639993	76.21900532	0.216648343	0.21440669	0.227785594	5.022613579	64.65588272	0.376046475	0	12	150.62	59.3	43.006	1517	59	99	Medicaid	19	1.258580854		Male	-1.992958064	17.88929321	0.147115364	1.067451612	5.966985947	-2.399063683	16.22014281	0.126313121	0.830998278	5.123248839	0.37205775	ENGLISH	(Missing)	Urban	1	Urban/suburban
14.64227722	2	28.576	11064	139.7	11056	-1.281361185	10.00334156	-0.990327922	16.10069316	-0.014627601	49.41646395	23.31913655	24.98358525	62.79082071	-1.429166751	-1.145667869	-0.015081851	4.550481363	10.00334156	-1.281361185	0	10	139.7	55	28.576	1008	58	90	Private	14.6	1.048122922		Male	-2.134084303	17.0102643	0.138977537	-2.367987082	-13.92093056	-2.399063683	16.22014281	0.126313121	-2.052233611	-12.65237696	-1.271117529	ENGLISH	Not Hispanic or Latino, Asian	Urban	1	Urban/suburban
19.34916267	2	37.762	11065	139.7	11057	0.599027507	72.5422729	-0.061447739	47.55013169	-0.801699812	21.13633123	24.35638122	26.14975519	79.44186161	0.365697297	-0.083010372	-0.805121768	4.863494355	72.5422729	0.599027507	0	11	139.7	55	37.762	1332	70	100	Private	19.3	1.385051014		Male	-2.029906684	17.57333347	0.144776372	1.775829195	10.10524952	-2.399063683	16.22014281	0.126313121	1.43005418	8.816532609	0.603997634	ENGLISH	Not Hispanic or Latino, Asian	Urban	1	Urban/suburban
19.34916267	2	37.762	11066	139.7	11058	0.5887028	72.19696702	-0.088439285	46.47637693	-0.844904391	19.90821114	24.40900832	26.20873668	79.27058081	0.358383727	-0.118910191	-0.847610491	4.879603876	72.19696702	0.5887028	0	11	139.7	55	37.762	1332	60	80	Private	19.3	1.385051014		Male	-2.022817914	17.62569869	0.145206138	1.723463975	9.778131384	-2.399063683	16.22014281	0.126313121	1.379666227	8.505882118	0.585492919	ENGLISH	Not Hispanic or Latino, Asian	Urban	1	Urban/suburban
17.72057539	2	39.463	11067	149.23	11059	-0.074737985	47.02115924	-0.13373658	44.68054393	-0.018015443	49.2813267	24.93488386	26.79738541	71.06740698	-0.104681831	-0.178601857	-0.017850862	5.042475081	47.02115924	-0.074737985	0	12	149.23	58.75	39.463	1392	60	80	Private	17.7	1.187467359		Male	-1.988073505	17.94227168	0.147449967	-0.221696285	-1.235608785	-2.399063683	16.22014281	0.126313121	-0.171687805	-1.05848516	-0.085371278	ENGLISH	Not Hispanic or Latino, Asian	Urban	1	Urban/suburban
22.65014648	1	37.11	11118	128	11095	1.678902959	95.34145211	0.587836272	72.16789025	-1.843891784	3.259945633	22.44146684	24.05668244	100.9298841	1.41742954	0.400185426	-1.847309075	4.762813856	95.1747381	1.662037588	0	10	128	50.394	37.11	1309	62	102	Medicaid	22.7	1.769542694		Female	-2.718732873	16.77840363	0.121946849	5.871742854	34.99583741	-3.007225737	16.09591292	0.110181915	5.089460373	31.61958193	1.68221673	SPANISH	Hispanic or Latino	Urban	1	Urban/suburban
23.01330566	1	37.705	11119	128	11096	1.728957786	95.80916747	0.641178993	73.92968018	-1.868210104	3.086639547	22.4823959	24.10337674	102.3614466	1.494903743	0.44210565	-1.871132	4.775547136	95.44260242	1.689373105	0	10	128	50.394	37.705	1330	65	110	Medicaid	23	1.797914505		Female	-2.703555506	16.82349538	0.122532501	6.189810284	36.79265304	-3.007225737	16.09591292	0.110181915	5.325197717	33.08416083	1.724577416	SPANISH	Hispanic or Latino	Urban	1	Urban/suburban
19.5105877	1	40.795	11120	144.6	11097	0.844516783	80.08096554	0.598898797	72.53798133	0.111406315	54.43529236	23.23079991	24.94539566	83.98586264	0.522934298	0.416850317	0.108822919	5.005858256	80.08096554	0.844516783	0	11	144.6	56.93	40.795	1439	60	119	Medicaid	19.5	1.349279924		Female	-2.590560148	17.20088732	0.126734613	2.309700384	13.42779789	-3.007225737	16.09591292	0.110181915	1.879037653	11.67400484	0.848226129	SPANISH	Hispanic or Latino	Urban	1	Urban/suburban
19.52016776	1	42.411	11121	147.4	11098	0.791323697	78.56224382	0.635730409	73.75239236	0.320274115	62.56197281	23.48897792	25.23048859	83.10352126	0.483064976	0.449734342	0.313278594	5.084592277	78.56224382	0.791323697	0	11	147.4	58.03	42.411	1496	60	114	Medicaid	19.5	1.324299034		Female	-2.551969684	17.34941726	0.128084023	2.170750496	12.51195048	-3.007225737	16.09591292	0.110181915	1.732431162	10.7631743	0.794853651	SPANISH	Hispanic or Latino	Urban	1	Urban/suburban
19.56822398	1	46.408	11122	154	11099	0.668778421	74.81815831	0.707694012	76.04323515	0.735766482	76.90635887	24.09917359	25.89269551	81.19873453	0.39659204	0.519342539	0.722519835	5.270327438	74.81815831	0.668778421	0	12	154	60.63	46.408	1637	68	116	Medicaid	19.6	1.270663895		Female	-2.469300331	17.70891811	0.130749913	1.859305874	10.49926293	-3.007225737	16.09591292	0.110181915	1.424109335	8.847645622	0.676741708	SPANISH	Hispanic or Latino	Urban	1	Urban/suburban
24.18241997	2	51.908	11284	146.51	11278	1.708415922	95.62204025	1.591968022	94.4304055	0.622721448	73.32662072	23.75459325	25.47412194	101.8010273	1.497837245	1.433420528	0.613295889	4.681039273	95.36410899	1.681232206	0	11	146.51	57.68	51.908	1831	61	108	Private	24.2	1.650564465		Male	-2.080621484	17.26276973	0.141857186	6.919650244	40.08424113	-2.399063683	16.22014281	0.126313121	5.789292134	35.69199237	1.707841175	SPANISH	Hispanic or Latino	Urban	1	Urban/suburban
26.15752631	2	57.691	11285	148.51	11279	1.926803289	97.29979253	1.867231248	96.90653492	0.685451205	75.34703792	24.01610915	25.76801645	108.9165866	1.860105444	1.802675855	0.678353217	4.759968343	96.73601712	1.843338128	0	11	148.51	58.47	57.691	2035			Private	26.2	1.761330975		Male	-2.053484173	17.4171909	0.143389972	8.740335408	50.18223351	-2.399063683	16.22014281	0.126313121	7.170250801	44.2058426	1.922821676	SPANISH	Hispanic or Latino	Urban	1	Urban/suburban
29.55082628	2	68.499	11286	152.25	11280	2.143222476	98.39523808	2.091503835	98.17585385	0.322155537	62.63325669	25.01024883	26.88166056	118.1548671	2.308546701	2.145050111	0.324880359	5.066126681	98.14943608	2.085639633	0	12	152.25	59.941	68.499	2416.24	58	114	Private	29.6	1.94094097		Male	-1.988073505	17.94227168	0.147449967	11.6085546	64.69946951	-2.399063683	16.22014281	0.126313121	8.989989402	55.42484741	2.146229129	SPANISH	Hispanic or Latino	Urban	1	Urban/suburban
21.36747251	2	48.591	11307	150.8	11299	1.22114488	88.89844152	1.355283999	91.23364545	1.241119199	89.27191409	23.71977386	25.43495091	90.08295202	0.894935492	1.153156065	1.230428949	4.670574041	88.89844152	1.22114488	0	11	150.8	59.37	48.591	1714			Medicaid	21.4	1.416941148		Male	-2.080621484	17.26276973	0.141857186	4.104702777	23.77777635	-2.399063683	16.22014281	0.126313121	3.434179859	21.1723158	1.214386841	SPANISH	Hispanic or Latino	Urban	1	Urban/suburban
21.51255708	2	49.899	11308	152.3	11300	1.217016419	88.82010155	1.372914211	91.51104909	1.282600625	90.01839844	23.91872245	25.658627	89.94024291	0.890610735	1.173242409	1.274258275	4.730522185	88.82010155	1.217016419	0	11	152.3	59.961	49.899	1760.15			Medicaid	21.5	1.412511955		Male	-2.062128649	17.3655072	0.142895332	4.147049875	23.88096027	-2.399063683	16.22014281	0.126313121	3.424024661	21.10970724	1.211522381	SPANISH	Hispanic or Latino	Urban	1	Urban/suburban
19.74627769	2	47.202	11309	154.61	11301	0.781504652	78.27471292	1.119064455	86.84436788	1.532002856	93.7239135	23.99419386	25.74340517	82.29606631	0.501479985	0.902716824	1.526182962	4.753337393	78.27471292	0.781504652	0	11	154.61	60.87	47.202	1665			Medicaid	19.7	1.277166916		Male	-2.062128649	17.3655072	0.142895332	2.380770493	13.70976652	-2.399063683	16.22014281	0.126313121	1.965690581	12.11882413	0.789864936	SPANISH	Hispanic or Latino	Urban	1	Urban/suburban
20.34828719	2	48.704	11310	154.71	11302	0.921925646	82.17163195	1.207233678	88.63289181	1.471264694	92.93902263	24.08196848	25.84195668	84.49594645	0.615676591	0.993245735	1.465829123	4.779925783	82.17163195	0.921925646	0	11	154.71	60.91	48.704	1718			Medicaid	20.3	1.315253519		Male	-2.053484173	17.4171909	0.143389972	2.931096289	16.82875445	-2.399063683	16.22014281	0.126313121	2.40456396	14.8245548	0.928557732	SPANISH	Hispanic or Latino	Urban	1	Urban/suburban
19.96672417	2	48.903	11311	156.5	11303	0.759818331	77.63184078	1.077672405	85.94100113	1.419226868	92.20835574	24.42146097	26.22269222	81.75892586	0.484300439	0.861159573	1.417288019	4.883414035	77.63184078	0.759818331	0	11	156.5	61.614	48.903	1725			Medicaid	20	1.27582902		Male	-2.022817914	17.62569869	0.145206138	2.341025478	13.28188754	-2.399063683	16.22014281	0.126313121	1.874036147	11.55375861	0.759076841	SPANISH	Hispanic or Latino	Urban	1	Urban/suburban
16.77274817	2	32.687	11332	139.6	11325	-0.132046253	44.74738537	-0.294201226	38.43020718	-0.092578087	46.31193764	23.40846575	25.08434084	71.65248825	-0.182046666	-0.38126734	-0.0952153	4.577202864	44.74738537	-0.132046253	0	10	139.6	54.96	32.687	1153			Private	16.8	1.201486259		Male	-2.122547629	17.06021213	0.139585795	-0.287463959	-1.684996392	-2.399063683	16.22014281	0.126313121	-0.247320941	-1.524776594	-0.123964856	ENGLISH	Not Hispanic or Latino, White	Rural	4	Rural
16.57978843	2	32.687	11333	140.41	11326	-0.243755167	40.37102222	-0.355865549	36.09706284	-0.056577893	47.74407227	23.51984785	25.20987467	70.49275377	-0.328441683	-0.456350484	-0.058113704	4.610560434	40.37102222	-0.243755167	0	11	140.41	55.28	32.687	1153	73	123	Private	16.6	1.180812508		Male	-2.100749266	17.16096656	0.140753927	-0.58117813	-3.386628184	-2.399063683	16.22014281	0.126313121	-0.492958248	-3.039173291	-0.253850599	ENGLISH	Not Hispanic or Latino, White	Rural	4	Rural
16.95464169	2	34.303	11334	142.24	11327	-0.081955203	46.73411681	-0.11691034	45.34655519	0.187702854	57.44452035	23.54215094	25.23500016	72.01823545	-0.114233417	-0.156273419	0.183240855	4.617243447	46.73411681	-0.081955203	0	11	142.24	56	34.303	1210	89	127	Private	17	1.191974247		Male	-2.100749266	17.16096656	0.140753927	-0.20632487	-1.202291662	-2.399063683	16.22014281	0.126313121	-0.175005805	-1.078941209	-0.087036751	ENGLISH	Not Hispanic or Latino, White	Rural	4	Rural
18.73468754	2	43.006	11335	151.51	11328	0.25153008	59.92978455	0.196922483	57.80559006	0.120295565	54.78754914	25.12404108	27.00887424	74.56876652	0.140488053	0.130955803	0.121676433	5.102015945	59.92978455	0.25153008	0	12	151.51	59.65	43.006	1517	60	94	Private	18.7	1.23653142		Male	-1.979359041	18.04838216	0.148072891	0.686305377	3.802586686	-2.399063683	16.22014281	0.126313121	0.526146526	3.243784794	0.242958511	ENGLISH	Not Hispanic or Latino, White	Rural	4	Rural
16.22610796	1	30.901	11421	138	11399	-0.320097316	37.44472802	-0.460060924	32.27362454	-0.389976784	34.82768571	22.54937478	24.17965009	71.95812797	-0.426999542	-0.586462335	-0.397424353	4.79634653	37.44472802	-0.320097316	0	10	138	54.33	30.901	1090	64	104	Private	16.2	1.175804925		Female	-2.688611957	16.86907238	0.123104991	-0.642964419	-3.811498374	-3.007225737	16.09591292	0.110181915	-0.549093128	-3.411382321	-0.332748668	ENGLISH	Hispanic or Latino	Urban	1	Urban/suburban
16.91083806	1	32.205	11422	138	11400	-0.023689339	49.05502051	-0.356249319	36.082693	-0.536237978	29.58970446	22.77328762	24.43337256	74.25734195	-0.033710305	-0.462402587	-0.545658002	4.8655602	49.05502051	-0.023689339	0	11	138	54.33	32.205	1136	52	101	Private	16.9	1.225423048		Female	-2.659429443	16.96164317	0.124209969	-0.050805111	-0.299529416	-3.007225737	16.09591292	0.110181915	-0.042767017	-0.265701094	-0.024247544	ENGLISH	Hispanic or Latino	Urban	1	Urban/suburban
16.34190045	1	31.893	11423	139.7	11401	-0.330391471	37.05520926	-0.450749482	32.60850575	-0.326115578	37.21684557	22.83409399	24.50189685	71.56798277	-0.440046003	-0.575035255	-0.332707668	4.884290248	37.05520926	-0.330391471	0	11	139.7	55	31.893	1125	57	105	Private	16.3	1.169785286		Female	-2.645190534	17.00861766	0.124742239	-0.666717208	-3.919878857	-3.007225737	16.09591292	0.110181915	-0.557294864	-3.462337718	-0.33813073	ENGLISH	Hispanic or Latino	Urban	1	Urban/suburban
17.16319163	1	33.4	11424	139.5	11402	0.017181495	50.68540877	-0.337667636	36.78068333	-0.516880587	30.26197601	23.07909096	24.77655142	74.36684426	0.008553663	-0.43907678	-0.526474329	4.95947542	50.68540877	0.017181495	0	11	139.5	54.921	33.4	1178.14			Private	17.2	1.230336318		Female	-2.603872392	17.15218302	0.126257147	0.011008614	0.064182001	-3.007225737	16.09591292	0.110181915	0.009015363	0.056010261	0.005077562	ENGLISH	Hispanic or Latino	Urban	1	Urban/suburban
16.97390537	1	32.885	11425	139.19	11403	-0.082010971	46.73189947	-0.451228617	32.59123932	-0.588320891	27.8158463	23.11924133	24.82134728	73.41895491	-0.115255129	-0.574799828	-0.598789126	4.971755666	46.73189947	-0.082010971	0	11	139.19	54.8	32.885	1160	76	98	Private	17	1.219477359		Female	-2.603872392	17.15218302	0.126257147	-0.178277655	-1.03938755	-3.007225737	16.09591292	0.110181915	-0.145998189	-0.907051311	-0.08388986	ENGLISH	Hispanic or Latino	Urban	1	Urban/suburban
17.31747755	1	34.19	11426	140.51	11404	0.020524113	50.81873616	-0.368060874	35.64139221	-0.545332938	29.2762277	23.33894092	25.06514431	74.19992879	0.010241107	-0.475141927	-0.555792153	5.03886727	50.81873616	0.020524113	0	11	140.51	55.32	34.19	1206	63	104	Private	17.3	1.232472959		Female	-2.564611831	17.29951367	0.127648067	0.017963877	0.103840361	-3.007225737	16.09591292	0.110181915	0.014427061	0.08963183	0.008119863	ENGLISH	Hispanic or Latino	Urban	1	Urban/suburban
17.51805436	1	34.586	11427	140.51	11405	0.088637498	53.53149969	-0.353532706	36.18445568	-0.59960038	27.43862969	23.41837605	25.15279951	74.80473589	0.044957673	-0.457283655	-0.61086499	5.063085294	53.53149969	0.088637498	0	11	140.51	55.32	34.586	1220	66	107	Private	17.5	1.246747873		Female	-2.564611831	17.29951367	0.127648067	0.218540687	1.263276476	-3.007225737	16.09591292	0.110181915	0.175513326	1.090421693	0.096779413	ENGLISH	Hispanic or Latino	Urban	1	Urban/suburban
17.37981507	1	34.7	11428	141.3	11406	0.007182848	50.28655172	-0.38485877	35.0171027	-0.541841612	29.39638112	23.49741538	25.23975104	73.96479481	0.003577764	-0.494721305	-0.552627229	5.087164884	50.28655172	0.007182848	0	11	141.3	55.63	34.7	1224			Private	17.4	1.22999399		Female	-2.551969684	17.34941726	0.128084023	0.030397813	0.175209417	-3.007225737	16.09591292	0.110181915	0.024259867	0.150720664	0.013636803	ENGLISH	Hispanic or Latino	Urban	1	Urban/suburban
17.43060845	1	34.9	11429	141.5	11407	0.019460229	50.77630181	-0.377791297	35.27928197	-0.541151294	29.42016528	23.53692425	25.28311358	74.0564411	0.009723826	-0.486078049	-0.552021238	5.099195929	50.77630181	0.019460229	0	11	141.5	55.71	34.9	1231.05			Private	17.4	1.23184512		Female	-2.539539972	17.39970308	0.128506192	0.030905368	0.177620089	-3.007225737	16.09591292	0.110181915	0.024512859	0.15229244	0.013778577	ENGLISH	Hispanic or Latino	Urban	1	Urban/suburban
16.84865144	1	34.7	11430	143.51	11408	-0.337147554	36.80028353	-0.597825314	27.49782492	-0.471861491	31.85128283	23.8300037	25.60264063	70.70352005	-0.448687638	-0.738762211	-0.482355497	5.188388702	36.80028353	-0.337147554	0	12	143.51	56.5	34.7	1224	63	108	Private	16.8	1.174040237		Female	-2.503519447	17.55275674	0.129689741	-0.704105297	-4.01136589	-3.007225737	16.09591292	0.110181915	-0.548545409	-3.407979475	-0.3324245	ENGLISH	Hispanic or Latino	Urban	1	Urban/suburban
17.23417966	1	35.494	11431	143.51	11409	-0.176000953	43.01465967	-0.533288189	29.69170513	-0.54538266	29.27451818	23.9266961	25.70721006	72.02908245	-0.242327621	-0.665620715	-0.557067916	5.217816159	43.01465967	-0.176000953	0	12	143.51	56.5	35.494	1252	58	109	Private	17.2	1.200904443		Female	-2.491918934	17.60447714	0.130056765	-0.370297476	-2.103427857	-3.007225737	16.09591292	0.110181915	-0.286827379	-1.781988883	-0.167863732	ENGLISH	Hispanic or Latino	Urban	1	Urban/suburban
26.52014652	1	49.413	11537	136.5	11513	2.119486645	98.29753194	1.667729545	95.23152862	-0.681889698	24.76543502	22.6541943	24.29866395	117.0650616	2.285276911	1.503022081	-0.692590192	4.828806078	97.88318979	2.030200095	0	11	136.5	53.74	49.413	1743			Medicaid	26.5	1.942867877		Female	-2.673903164	16.91512487	0.123664186	9.60502165	56.7836284	-3.007225737	16.09591292	0.110181915	8.143387985	50.5928929	2.115552122	ENGLISH	Not Hispanic or Latino, White	Urban	1	Urban/suburban
25.76071429	1	50.491	11538	140	11514	2.011624068	97.78702099	1.624673714	94.78839495	-0.345235735	36.49585779	22.92940219	24.60903934	112.3479543	2.02565245	1.449566532	-0.352216634	4.913583116	97.17767253	1.907572059	0	11	140	55.12	50.491	1781	58	104	Medicaid	25.8	1.84005102		Female	-2.631185649	17.05603879	0.125260905	8.704675496	51.03573932	-3.007225737	16.09591292	0.110181915	7.225781012	44.89202351	2.008845072	ENGLISH	Not Hispanic or Latino, White	Urban	1	Urban/suburban
25.97828898	1	52.39	11540	142.01	11516	1.958207976	97.48971932	1.484871257	93.12110344	-0.476857158	31.67319205	23.54813805	25.29541833	110.3199282	1.911596081	1.285803978	-0.486883095	5.102606101	96.83054287	1.856452113	0	11	142.01	55.91	52.39	1848			Medicaid	26	1.829328145		Female	-2.539539972	17.39970308	0.128506192	8.578585903	49.30305916	-3.007225737	16.09591292	0.110181915	6.804179199	42.27271378	1.956923756	ENGLISH	Not Hispanic or Latino, White	Urban	1	Urban/suburban
25.24011925	1	52.702	11541	144.5	11517	1.817203167	96.54069949	1.305714537	90.41751738	-0.45089977	32.60308946	23.98164513	25.7664808	105.2476555	1.646882591	1.090582134	-0.461247121	5.234526199	95.94996873	1.744909488	0	12	144.5	56.89	52.702	1859	74	114	Medicaid	25.2	1.746721055		Female	-2.480514136	17.6565339	0.130410133	7.583585351	42.95058925	-3.007225737	16.09591292	0.110181915	5.840953095	36.2884238	1.817233971	ENGLISH	Not Hispanic or Latino, White	Urban	1	Urban/suburban
23.77908163	2	46.607	11576	140	11561	1.664053814	95.19491622	1.219556945	88.86835617	-0.212869117	41.57145258	23.65325247	25.36009845	100.531974	1.432686459	1.005710101	-0.217691229	4.650576779	95.10792736	1.655409537	0	11	140	55.12	46.607	1644	60	111	Medicaid	23.8	1.698505831		Male	-2.090478774	17.21174424	0.141313686	6.567337393	38.15614095	-2.399063683	16.22014281	0.126313121	5.532015133	34.10583494	1.662707879	SPANISH	Hispanic or Latino	Urban	1	Urban/suburban
26.06337718	2	53.297	11577	143	11562	1.90081859	97.13371109	1.53639645	93.77794116	-0.163162635	43.51951926	24.12898145	25.8947234	108.0168976	1.812904954	1.365051469	-0.165212001	4.794186556	96.56705292	1.820657465	0	11	143	56.3	53.297	1880	70	113	Medicaid	26.1	1.822613789		Male	-2.045235058	17.46906585	0.143868341	8.594311332	49.19731488	-2.399063683	16.22014281	0.126313121	7.006147951	43.19412001	1.899161225	SPANISH	Hispanic or Latino	Urban	1	Urban/suburban
26.93781269	2	58.202	11579	146.99	11563	1.895102172	97.09605665	1.546286176	93.89822655	-0.330297826	37.05874677	24.94700867	26.81094495	107.9801312	1.80241967	1.375280594	-0.327657652	5.046273844	96.5339762	1.816325368	0	12	146.99	57.87	58.202	2053	47	119	Medicaid	26.9	1.832628933		Male	-1.988073505	17.94227168	0.147449967	8.995541013	50.13602053	-2.399063683	16.22014281	0.126313121	6.96639859	42.94905829	1.890572956	SPANISH	Hispanic or Latino	Urban	1	Urban/suburban
16.69785222	1	33.197	11724	141	11699	-0.170041509	43.24887464	-0.283119882	38.85424707	-0.203645457	41.9315284	22.93520214	24.61555154	72.80446938	-0.234339965	-0.372140456	-0.208118882	4.915362493	43.24887464	-0.170041509	0	11	141	55.51	33.197	1171	63	102	Medicaid	16.7	1.184244838		Female	-2.631185649	17.05603879	0.125260905	-0.358186569	-2.100057192	-3.007225737	16.09591292	0.110181915	-0.297331901	-1.847250928	-0.174260597	ENGLISH	Not Hispanic or Latino, Black		1	Urban/suburban
16.65058302	1	33.197	11725	141.2	11700	-0.215153037	41.48240023	-0.332909455	36.96013161	-0.228540837	40.96129064	23.01580208	24.70584243	72.34413543	-0.293679864	-0.433427049	-0.233552815	4.940087143	41.48240023	-0.215153037	0	11	141.2	55.59	33.197	1171	74	96	Medicaid	16.7	1.179219761		Female	-2.617413511	17.10389705	0.125765895	-0.453314026	-2.650355208	-3.007225737	16.09591292	0.110181915	-0.373737888	-2.321942783	-0.221267325	ENGLISH	Not Hispanic or Latino, Black		1	Urban/suburban
16.83954403	1	34.19	11726	142.49	11701	-0.141353862	44.37952003	-0.217725587	41.38214632	-0.096992088	46.13663387	23.09628389	24.79573576	72.91018813	-0.196068152	-0.289362195	-0.099309174	4.964737071	44.37952003	-0.141353862	0	11	142.49	56.1	34.19	1206	59	101	Medicaid	16.8	1.181805322		Female	-2.603872392	17.15218302	0.126257147	-0.312638987	-1.82273584	-3.007225737	16.09591292	0.110181915	-0.256031672	-1.590662629	-0.149244714	ENGLISH	Not Hispanic or Latino, Black		1	Urban/suburban
16.04848259	1	32.914	11727	143.21	11702	-0.589102354	27.7896307	-0.482218317	31.4825433	-0.048721358	48.05706775	23.17652748	24.88509719	69.24455183	-0.74527916	-0.610723245	-0.049933246	4.98927993	27.7896307	-0.589102354	0	11	143.21	56.38	32.914	1161	65	102	Medicaid	16	1.120625835		Female	-2.590560148	17.20088732	0.126734613	-1.152404734	-6.699681899	-3.007225737	16.09591292	0.110181915	-0.937529345	-5.82464225	-0.599410009	ENGLISH	Not Hispanic or Latino, Black		1	Urban/suburban
16.38130964	1	33.311	11728	142.6	11703	-0.422434392	33.63539896	-0.463654257	32.14477376	-0.190463029	42.44731555	23.25641459	24.97379606	70.43781221	-0.55241177	-0.58884245	-0.194928655	5.013683932	33.63539896	-0.422434392	0	11	142.6	56.14	33.311	1175	61	99	Medicaid	16.4	1.148759442		Female	-2.577474253	17.25000062	0.12719826	-0.868690981	-5.035889562	-3.007225737	16.09591292	0.110181915	-0.702135541	-4.362197688	-0.434518008	ENGLISH	Not Hispanic or Latino, Black		1	Urban/suburban
16.19291693	1	33.396	11729	143.61	11704	-0.550078494	29.11327682	-0.499398614	30.87492977	-0.102102876	45.93375091	23.33614016	25.06204941	69.38986834	-0.701305973	-0.629954487	-0.104657191	5.038012794	29.11327682	-0.550078494	0	11	143.61	56.54	33.396	1178	58	90	Medicaid	16.2	1.127561934		Female	-2.577474253	17.25000062	0.12719826	-1.057083689	-6.128021164	-3.007225737	16.09591292	0.110181915	-0.85440743	-5.308225969	-0.539974553	ENGLISH	Not Hispanic or Latino, Black		1	Urban/suburban
17.07847146	1	35.409	11730	143.99	11705	-0.110082783	45.61718613	-0.222446709	41.19830769	-0.103981974	45.85918267	23.415483	25.14961307	72.93666104	-0.153783627	-0.294613523	-0.10662657	5.062203077	45.61718613	-0.110082783	0	11	143.99	56.69	35.409	1249	61	103	Medicaid	17.1	1.18608733		Female	-2.564611831	17.29951367	0.127648067	-0.221042205	-1.277736528	-3.007225737	16.09591292	0.110181915	-0.177522334	-1.102903169	-0.102423061	ENGLISH	Not Hispanic or Latino, Black		1	Urban/suburban
17.58264389	1	36.713	11731	144.5	11706	0.096869619	53.85850322	-0.077483215	46.91195718	-0.088394648	46.47815074	23.49463722	25.23670132	74.83683925	0.04925945	-0.105316784	-0.090701392	5.086317941	53.85850322	0.096869619	0	11	144.5	56.89	36.713	1295	62	110	Medicaid	17.6	1.216791964		Female	-2.551969684	17.34941726	0.128084023	0.233226626	1.344290834	-3.007225737	16.09591292	0.110181915	0.186133356	1.15640136	0.102498289	ENGLISH	Not Hispanic or Latino, Black		1	Urban/suburban
17.59606226	1	37.195	11732	145.39	11707	0.082216559	53.27627471	-0.05703416	47.7258992	-0.020738832	49.17269961	23.57348662	25.32318588	74.6434439	0.041695746	-0.077747815	-0.021308928	5.110325737	53.27627471	0.082216559	0	11	145.39	57.24	37.195	1312	63	100	Medicaid	17.6	1.210266336		Female	-2.539539972	17.39970308	0.128506192	0.196359179	1.128520287	-3.007225737	16.09591292	0.110181915	0.155743972	0.967599494	0.086093921	ENGLISH	Not Hispanic or Latino, Black		1	Urban/suburban
17.85209523	1	37.591	11733	145.11	11708	0.169531169	56.7310571	-0.049568991	48.02329288	-0.116979415	45.3438183	23.65191722	25.40894548	75.47842767	0.08783702	-0.067600711	-0.120088464	5.134195372	56.7310571	0.169531169	0	11	145.11	57.13	37.591	1326	64	98	Medicaid	17.9	1.230245691		Female	-2.527325681	17.45036072	0.128914497	0.401734507	2.30215589	-3.007225737	16.09591292	0.110181915	0.316707903	1.967629324	0.171573433	ENGLISH	Not Hispanic or Latino, Black		1	Urban/suburban
17.83029537	1	37.903	11734	145.8	11709	0.140369991	55.58161665	-0.054362074	47.83233474	-0.079167947	46.84495196	23.73012186	25.49419074	75.13781629	0.072285791	-0.073997489	-0.081347057	5.15798917	55.58161665	0.140369991	0	12	145.8	57.4	37.903	1337	57	100	Medicaid	17.8	1.222928352		Female	-2.515320235	17.50138161	0.129309001	0.328913757	1.879358808	-3.007225737	16.09591292	0.110181915	0.257754869	1.601368434	0.140670026	ENGLISH	Not Hispanic or Latino, Black		1	Urban/suburban
17.72640164	1	38.102	11735	146.61	11710	0.07647177	53.04781139	-0.074914655	47.01413082	-0.026214254	48.95432232	23.80785941	25.57864322	74.45609173	0.038829476	-0.101483935	-0.026965646	5.181645087	53.04781139	0.07647177	0	12	146.61	57.72	38.102	1344	67	109	Medicaid	17.7	1.20908544		Female	-2.503519447	17.55275674	0.129689741	0.173644899	0.989274232	-3.007225737	16.09591292	0.110181915	0.135281062	0.840468402	0.074977525	ENGLISH	Not Hispanic or Latino, Black		1	Urban/suburban
17.74610001	1	38.499	11736	147.29	11711	0.0642726	52.56234148	-0.068868599	47.25471067	0.007262137	50.28971479	23.88534116	25.66254704	74.29703384	0.032574663	-0.09329779	0.007059419	5.205224888	52.56234148	0.0642726	0	12	147.29	57.99	38.499	1358	67	128	Medicaid	17.7	1.204840791		Female	-2.491918934	17.60447714	0.130056765	0.141622868	0.804470741	-3.007225737	16.09591292	0.110181915	0.109699143	0.68153415	0.060996902	ENGLISH	Not Hispanic or Latino, Black		1	Urban/suburban
17.92368343	1	39.207	11737	147.9	11712	0.12023228	54.78504262	-0.017269027	49.31109973	0.036348744	51.44978581	23.95412236	25.73679701	74.82504747	0.061793506	-0.023593202	0.035341357	5.226162712	54.78504262	0.12023228	0	12	147.9	58.23	39.207	1383	65	124	Medicaid	17.9	1.211878528		Female	-2.480514136	17.6565339	0.130410133	0.267149527	1.513034941	-3.007225737	16.09591292	0.110181915	0.205761231	1.278344585	0.11303398	ENGLISH	Not Hispanic or Latino, Black		1	Urban/suburban
17.72550889	1	39.094	11738	148.51	11713	0.019273684	50.76886113	-0.072921014	47.09344858	0.06638888	52.64658885	24.02002082	25.80774086	73.79472743	0.009685671	-0.098523284	0.064568208	5.246224297	50.76886113	0.019273684	0	12	148.51	58.47	39.094	1379	62	101	Medicaid	17.7	1.193556588		Female	-2.480514136	17.6565339	0.130410133	0.068974992	0.390648541	-3.007225737	16.09591292	0.110181915	0.053125227	0.330054141	0.029752919	ENGLISH	Not Hispanic or Latino, Black		1	Urban/suburban
17.71971231	1	39.604	11739	149.5	11714	-0.004046496	49.8385686	-0.053537769	47.86517193	0.137637003	55.47363453	24.09639086	25.88971462	73.53678984	-0.005786172	-0.072504435	0.133992564	5.269479405	49.8385686	-0.004046496	0	12	149.5	58.86	39.604	1397	67	111	Medicaid	17.7	1.185265037		Female	-2.469300331	17.70891811	0.130749913	0.010794197	0.060953455	-3.007225737	16.09591292	0.110181915	0.008267665	0.051364993	0.004656911	ENGLISH	Not Hispanic or Latino, Black		1	Urban/suburban
17.04768403	1	38.102	11740	149.5	11715	-0.336692334	36.81744214	-0.304600928	38.03350567	0.074122889	52.95436988	24.17247271	25.97111209	70.52519713	-0.44799045	-0.39421136	0.072097624	5.292657872	36.81744214	-0.336692334	0	12	149.5	58.86	38.102	1344	55	103	Medicaid	17	1.140313313		Female	-2.458272656	17.76162094	0.131076187	-0.71393691	-4.019548171	-3.007225737	16.09591292	0.110181915	-0.543850295	-3.378809874	-0.329317951	ENGLISH	Not Hispanic or Latino, Black		1	Urban/suburban
22.02304984	2	48.109	11783	147.8	11777	1.434111754	92.42298129	1.525703826	93.64581794	1.197167904	88.43794413	23.24252952	24.89712374	94.75324024	1.130947701	1.350497737	1.18219368	4.527581858	92.42298129	1.434111754	0	10	147.8	58.19	48.109	1697	58	128	Private	22	1.490057499		Male	-2.134084303	17.0102643	0.138977537	5.012785537	29.46918078	-2.399063683	16.22014281	0.126313121	4.344367857	26.78378303	1.428667216	ENGLISH	Not Hispanic or Latino, White	Urban	1	Urban/suburban
22.34650768	2	52.106	11785	152.7	11778	1.357538235	91.26948734	1.478227234	93.03265167	1.215725404	88.79552283	24.06321336	25.82090449	92.8658502	1.04172113	1.295133214	1.208815418	4.774234316	91.26948734	1.357538235	0	11	152.7	60.12	52.106	1838	43	119	Private	22.3	1.463425519		Male	-2.053484173	17.4171909	0.143389972	4.929316777	28.30144543	-2.399063683	16.22014281	0.126313121	4.043830805	24.93091986	1.360359476	ENGLISH	Not Hispanic or Latino, White	Urban	1	Urban/suburban
22.98259947	2	53.807	11786	153.01	11779	1.433521234	92.41455325	1.501594357	93.33990492	1.051614993	85.35118868	24.30354016	26.09051936	94.56482191	1.129936767	1.322892447	1.047621944	4.847345418	92.41455325	1.433521234	0	11	153.01	60.24	53.807	1898	59	107	Private	23	1.502032512		Male	-2.029906684	17.57333347	0.144776372	5.409265998	30.78110369	-2.399063683	16.22014281	0.126313121	4.356017725	26.85560649	1.42915822	ENGLISH	Not Hispanic or Latino, White	Urban	1	Urban/suburban
18.34021392	1	39.094	11940	146	11916	0.570554898	71.58493007	0.656771623	74.43361135	0.635199592	73.73508754	22.76449142	24.42343472	80.5650062	0.325865681	0.457159547	0.625305421	4.862851588	71.58493007	0.570554898	0	11	146	57.48	39.094	1379			Private	18.3	1.256179036		Female	-2.659429443	16.96164317	0.124209969	1.378570754	8.127577853	-3.007225737	16.09591292	0.110181915	1.160461175	7.209663599	0.568043145	ENGLISH	Not Hispanic or Latino, White	Urban	1	Urban/suburban
18.58265331	1	39.888	11941	146.51	11917	0.620954512	73.26852236	0.667970525	74.79237962	0.602840727	72.66926748	22.91495461	24.59281593	81.09400007	0.359750452	0.467854084	0.593061774	4.909148454	73.26852236	0.620954512	0	11	146.51	57.68	39.888	1407	64	94	Private	18.6	1.268353922		Female	-2.631185649	17.05603879	0.125260905	1.526614518	8.950580713	-3.007225737	16.09591292	0.110181915	1.267247953	7.873103929	0.61267369	ENGLISH	Not Hispanic or Latino, White	Urban	1	Urban/suburban
18.63529671	1	40.001	11942	146.51	11918	0.626488581	73.45027378	0.651170995	74.25319442	0.56447051	71.3783018	22.96974141	24.6542768	81.12976273	0.363582239	0.455031232	0.554988434	4.925962623	73.45027378	0.626488581	0	11	146.51	57.68	40.001	1411	69	111	Private	18.6	1.271947082		Female	-2.631185649	17.05603879	0.125260905	1.579257915	9.259230323	-3.007225737	16.09591292	0.110181915	1.310947417	8.144598096	0.630630659	ENGLISH	Not Hispanic or Latino, White	Urban	1	Urban/suburban
18.15678423	1	39.406	11943	147.32	11919	0.44655171	67.24006155	0.558774471	71.18421761	0.651020717	74.24834431	23.0101237	24.69948666	78.90780802	0.246866214	0.38303765	0.640677535	4.93834765	67.24006155	0.44655171	0	11	147.32	58	39.406	1390	59	102	Private	18.2	1.232472457		Female	-2.617413511	17.10389705	0.125765895	1.052887183	6.155832087	-3.007225737	16.09591292	0.110181915	0.86806013	5.393046881	0.439720573	ENGLISH	Not Hispanic or Latino, White	Urban	1	Urban/suburban
19.64953254	1	42.808	11944	147.6	11920	0.888846802	81.29572906	0.828115972	79.61975875	0.548376162	70.82831796	23.21079748	24.92320552	84.65686092	0.557865304	0.606190438	0.538641997	4.999742759	81.29572906	0.888846802	0	11	147.6	58.11	42.808	1510	56	100	Private	19.6	1.331269142		Female	-2.590560148	17.20088732	0.126734613	2.448645219	14.23557502	-3.007225737	16.09591292	0.110181915	1.992075075	12.3762789	0.888256999	ENGLISH	Not Hispanic or Latino, White	Urban	1	Urban/suburban
20.25197812	1	47.712	11945	153.49	11921	0.904856906	81.72294002	0.926704883	82.29601092	0.81831296	79.34107461	23.91845764	25.69832129	84.67091994	0.574105796	0.708361773	0.804686667	5.215306487	81.72294002	0.904856906	0	12	153.49	60.43	47.712	1683	59	100	Private	20.3	1.319433066		Female	-2.491918934	17.60447714	0.130056765	2.647500984	15.03879361	-3.007225737	16.09591292	0.110181915	2.050718183	12.7406143	0.909277637	ENGLISH	Not Hispanic or Latino, White	Urban	1	Urban/suburban
25.4207391	1	48.194	12022	137.69	12012	2.053424864	97.9984305	1.72041404	95.73213967	-0.291283636	38.54172008	22.33049284	23.92974995	113.8386837	2.121678345	1.572073291	-0.297208743	4.728193124	97.43308361	1.94864087	0	10	137.69	54.21	48.194	1700	61	112	Medicaid	25.4	1.846229872		Female	-2.734142443	16.73380695	0.121348181	8.686932154	51.91246786	-3.007225737	16.09591292	0.110181915	7.58689956	47.13556539	2.053193432	ENGLISH	Hispanic or Latino	Urban	1	Urban/suburban
26.0038324	1	51.398	12023	140.59	12013	2.041567618	97.94027799	1.705409309	95.59409433	-0.232512398	40.80700294	22.88901078	24.56367736	113.6083715	2.09366255	1.55714898	-0.237507247	4.901176911	97.37457044	1.938940438	0	11	140.59	55.35	51.398	1813	58	112	Medicaid	26	1.849621765		Female	-2.645190534	17.00861766	0.124742239	8.995214736	52.88621871	-3.007225737	16.09591292	0.110181915	7.518910441	46.7131655	2.044689721	ENGLISH	Hispanic or Latino	Urban	1	Urban/suburban
25.22569271	1	52.599	12024	144.4	12014	1.889105066	97.05611241	1.556720817	94.02316079	-0.050270658	47.99533528	23.42116576	25.15587203	107.7046846	1.774818192	1.371219248	-0.051587165	5.063935868	96.39210278	1.79812031	0	11	144.4	56.85	52.599	1855.39	70	117	Medicaid	25.2	1.746931628		Female	-2.564611831	17.29951367	0.127648067	7.926179043	45.81735183	-3.007225737	16.09591292	0.110181915	6.3656341	39.54813953	1.89360223	ENGLISH	Hispanic or Latino	Urban	1	Urban/suburban
26.20921475	1	57.805	12025	148.51	12015	1.941773307	97.39177252	1.696517237	95.51060157	0.169427931	56.72699723	23.8908945	25.66855737	109.7037817	1.878799735	1.5605795	0.165078153	5.206911633	96.71926486	1.841046786	0	12	148.51	58.47	57.805	2039	56	115	Medicaid	26.2	1.764811444		Female	-2.491918934	17.60447714	0.130056765	8.604737612	48.87812085	-3.007225737	16.09591292	0.110181915	6.665112492	41.40872608	1.940956936	ENGLISH	Hispanic or Latino	Urban	1	Urban/suburban
20.08256709	2	42.808	12108	146	12088	0.977157026	83.57542902	0.972894805	83.46972064	0.80472518	78.95108572	23.42754882	25.10585589	85.72201575	0.663642468	0.759251483	0.791130344	4.582914778	83.57542902	0.977157026	0	10	146	57.48	42.808	1510			Medicaid	20.1	1.375518294		Male	-2.111437411	17.11045106	0.140177947	2.972116026	17.37017929	-2.399063683	16.22014281	0.126313121	2.53879565	15.65211651	0.96942823	ENGLISH	Hispanic or Latino	Urban	1	Urban/suburban
20.49738218	2	43.998	12109	146.51	12089	1.053629203	85.39736431	1.024044549	84.70928832	0.771636067	77.98349968	23.56434003	25.25999465	86.98474962	0.732253431	0.808433015	0.759384414	4.623890848	85.39736431	1.053629203	0	11	146.51	57.68	43.998	1552	70	110	Medicaid	20.5	1.399043217		Male	-2.100749266	17.16096656	0.140753927	3.336415617	19.44188636	-2.399063683	16.22014281	0.126313121	2.829964708	17.44722436	1.053423048	ENGLISH	Hispanic or Latino	Urban	1	Urban/suburban
21.36995116	2	46.493	12110	147.5	12090	1.193532173	88.36694901	1.107673267	86.59985257	0.657981083	74.47248566	23.88086568	25.61608719	89.48566375	0.866774134	0.891195608	0.649552757	4.719093649	88.36694901	1.193532173	0	11	147.5	58.07	46.493	1640			Medicaid	21.4	1.448810248		Male	-2.071172932	17.31402878	0.142384404	4.055922383	23.42564192	-2.399063683	16.22014281	0.126313121	3.370794048	20.78153126	1.198119316	ENGLISH	Hispanic or Latino	Urban	1	Urban/suburban
21.903511	2	49.612	12111	150.5	12091	1.250881107	89.45110711	1.235284689	89.1637715	0.811269733	79.13946064	24.18829681	25.9612737	90.55416829	0.925515641	1.022769576	0.805870797	4.812224059	89.45110711	1.250881107	0	11	150.5	59.25	49.612	1750			Medicaid	21.9	1.455382791		Male	-2.03737688	17.52111811	0.144330469	4.382392889	25.01206179	-2.399063683	16.22014281	0.126313121	3.550541635	21.88970638	1.242759773	ENGLISH	Hispanic or Latino	Urban	1	Urban/suburban
22.82263591	2	52.39	12112	151.51	12092	1.359468063	91.3000842	1.283082502	90.02684133	0.596937843	72.472556	24.59083196	26.41240168	92.80953141	1.043416253	1.0733226	0.596909277	4.935517197	91.3000842	1.359468063	0	11	151.51	59.65	52.39	1848			Medicaid	22.8	1.506345186		Male	-2.009769905	17.7308234	0.146017491	5.091812513	28.71729303	-2.399063683	16.22014281	0.126313121	4.029412763	24.84203012	1.355948654	ENGLISH	Hispanic or Latino	Urban	1	Urban/suburban
22.2348831	2	51.71	12113	152.5	12093	1.222846089	88.9306083	1.166683663	87.83309285	0.588889107	72.20321674	24.74990225	26.59045404	89.8382663	0.895746479	0.949947626	0.590597174	4.984770255	88.9306083	1.222846089	0	12	152.5	60.04	51.71	1824	70	100	Medicaid	22.2	1.458025121		Male	-1.998199572	17.83638347	0.146765161	4.398499626	24.6602661	-2.399063683	16.22014281	0.126313121	3.4425315	21.22380512	1.214772144	ENGLISH	Hispanic or Latino	Urban	1	Urban/suburban
22.45409211	2	52.9	12114	153.49	12094	1.209190865	88.67052367	1.120592605	86.87693428	0.415450695	66.10939991	25.09415162	26.97546357	89.47938328	0.881126713	0.901295467	0.419277888	5.092562813	88.67052367	1.209190865	0	12	153.49	60.43	52.9	1866			Medicaid	22.5	1.462902607		Male	-1.983541835	17.9953057	0.147769097	4.45878641	24.77749744	-2.399063683	16.22014281	0.126313121	3.435397223	21.17982106	1.212431696	ENGLISH	Hispanic or Latino	Urban	1	Urban/suburban
14.93614657	2	32.942	12138	148.51	12129	-1.042867061	14.85049335	-0.093363517	46.28073865	1.390265715	91.77758976	23.11784238	24.75628186	64.60873952	-1.209906928	-0.12532019	1.37634197	4.490336828	14.85049335	-1.042867061	0	10	148.51	58.47	32.942	1162	68	106	Medicaid	14.9	1.00573339		Male	-2.158454232	16.91130036	0.137713039	-1.975153792	-11.67949093	-2.399063683	16.22014281	0.126313121	-1.737608735	-10.71265991	-1.034309358	ENGLISH	Not Hispanic or Latino, White	Urban	1	Urban/suburban
14.69950212	2	33.339	12139	150.6	12130	-1.265634085	10.28220586	-0.196158032	42.22432379	1.452607626	92.68336362	23.4180071	25.09509842	62.77008142	-1.415372901	-0.258568127	1.441285918	4.580058895	10.28220586	-1.265634085	0	10	150.6	59.29	33.339	1176	74	111	Medicaid	14.7	0.976062558		Male	-2.111437411	17.11045106	0.140177947	-2.410948936	-14.09050485	-2.399063683	16.22014281	0.126313121	-2.059444052	-12.69683058	-1.277327227	ENGLISH	Not Hispanic or Latino, White	Urban	1	Urban/suburban
15.45044009	2	35.692	12140	151.99	12131	-0.834397	20.20286535	0.070886598	52.8255995	1.528634152	93.68224177	23.56434003	25.25999465	65.56703929	-1.004472021	0.046285052	1.519313429	4.623890848	20.20286535	-0.834397	0	11	151.99	59.84	35.692	1259	57	98	Medicaid	15.5	1.016543199		Male	-2.100749266	17.16096656	0.140753927	-1.710526472	-9.967541549	-2.399063683	16.22014281	0.126313121	-1.45087726	-8.944910515	-0.834654225	ENGLISH	Not Hispanic or Latino, White	Urban	1	Urban/suburban
16.40419777	2	39.406	12141	154.99	12132	-0.420663747	33.70003187	0.35449373	63.85155489	1.628238067	94.8262792	23.94070418	25.68332562	68.52011389	-0.547543833	0.244297014	1.622918884	4.737155896	33.70003187	-0.420663747	0	11	154.99	61.02	39.406	1390	70	107	Medicaid	16.4	1.058403624		Male	-2.062128649	17.3655072	0.142895332	-0.961309432	-5.535740598	-2.399063683	16.22014281	0.126313121	-0.79370813	-4.893348594	-0.422878441	ENGLISH	Not Hispanic or Latino, White	Urban	1	Urban/suburban
15.76498688	2	38.612	12142	156.5	12133	-0.798336334	21.23376691	0.147589883	55.86667802	1.645405102	95.00568509	24.16025638	25.92981614	65.25173671	-0.968133592	0.097823234	1.641940135	4.803691674	21.23376691	-0.798336334	0	11	156.5	61.614	38.612	1362	59	101	Medicaid	15.8	1.007347405		Male	-2.045235058	17.46906585	0.143868341	-1.704078966	-9.754837385	-2.399063683	16.22014281	0.126313121	-1.389178132	-8.564524665	-0.793841175	ENGLISH	Not Hispanic or Latino, White	Urban	1	Urban/suburban
16.88184776	2	42.411	12143	158.5	12134	-0.314309212	37.66431013	0.451035641	67.40180691	1.669556991	95.24964771	24.44300335	26.24682782	69.06617622	-0.418296539	0.316506323	1.66842761	4.890029223	37.66431013	-0.314309212	0	11	158.5	62.4	42.411	1496	61	108	Medicaid	16.9	1.065100805		Male	-2.022817914	17.62569869	0.145206138	-0.743850926	-4.220263484	-2.399063683	16.22014281	0.126313121	-0.595467045	-3.671157841	-0.310285725	ENGLISH	Not Hispanic or Latino, White	Urban	1	Urban/suburban
17.91378316	2	47.712	12144	163.2	12135	-0.055039508	47.80534944	0.647752134	74.14273607	1.669217958	95.24629038	25.18372965	27.0755915	71.13236765	-0.077465381	0.470368909	1.672719403	5.120917254	47.80534944	-0.055039508	0	12	163.2	64.25	47.712	1683	66	117	Medicaid	17.9	1.097658282		Male	-1.979359041	18.04838216	0.148072891	-0.134599	-0.745767673	-2.399063683	16.22014281	0.126313121	-0.103188462	-0.636174804	-0.050930021	ENGLISH	Not Hispanic or Latino, White	Urban	1	Urban/suburban
26.49817265	2	71.696	12167	164.49	12147	1.953523282	97.46211894	2.533258386	99.43496191	2.757099615	99.70841709	24.10701727	25.87007187	109.9189184	1.909946869	2.954295735	2.770867686	4.787525052	96.91270711	1.86811633	0	11	164.49	64.76	71.696	2529	72	120	Medicaid	26.5	1.610929093		Male	-2.045235058	17.46906585	0.143868341	9.029106796	51.68626001	-2.399063683	16.22014281	0.126313121	7.360596519	45.37935705	1.949047649	ENGLISH	Not Hispanic or Latino, White	Urban	1	Urban/suburban
26.51166208	2	72.178	12168	165	12148	1.931519789	97.32905978	2.493674498	99.36785788	2.673214247	99.62435874	24.28797609	26.07306806	109.1555014	1.868789231	2.873089744	2.680680798	4.84259686	96.76952168	1.847950069	0	11	165	64.96	72.178	2546			Medicaid	26.5	1.606767399		Male	-2.029906684	17.57333347	0.144776372	8.938328605	50.86302278	-2.399063683	16.22014281	0.126313121	7.197929969	44.37648949	1.925926564	ENGLISH	Not Hispanic or Latino, White	Urban	1	Urban/suburban
26.03867114	2	72.802	12169	167.21	12149	1.837214364	96.6910872	2.422743635	99.22981036	2.720568608	99.67415127	24.58476855	26.40561197	105.9138348	1.702207619	2.733126862	2.720790409	4.933648576	96.15885089	1.769424967	0	11	167.21	65.83	72.802	2568			Medicaid	26	1.557243654		Male	-2.009769905	17.7308234	0.146017491	8.307847736	46.85539723	-2.399063683	16.22014281	0.126313121	6.574426613	40.53248292	1.833479089	ENGLISH	Not Hispanic or Latino, White	Urban	1	Urban/suburban
27.89049679	2	76.402	12170	165.51	12150	2.016760722	97.81397551	2.505845064	99.38920432	2.328666488	99.00616296	24.77727966	26.62108912	112.564806	2.033605836	2.901167825	2.326888282	4.99327434	97.33516116	1.932508477	0	12	165.51	65.16	76.402	2695	57	115	Medicaid	27.9	1.685124572		Male	-1.998199572	17.83638347	0.146765161	10.05411332	56.36856449	-2.399063683	16.22014281	0.126313121	7.868956406	48.51348412	2.01418316	ENGLISH	Not Hispanic or Latino, White	Urban	1	Urban/suburban
15.55440771	1	27.102	12394	132	12387	-0.637040223	26.20493221	-1.087648244	13.83752121	-1.085198014	13.89169818	22.21636258	23.79866326	70.01329608	-0.797259166	-1.246656461	-1.097109874	4.692435422	26.20493221	-0.637040223	0	10	132	51.97	27.102	956	57	103	Medicaid	15.6	1.178364221		Female	-2.749782197	16.68971518	0.120736656	-1.135307467	-6.802437635	-3.007225737	16.09591292	0.110181915	-0.999197539	-6.207771774	-0.643839488	ENGLISH	Not Hispanic or Latino, White	Rural	2	Urban/suburban
15.75434281	1	28.5	12395	134.5	12388	-0.693239879	24.40795127	-1.200660773	11.49414082	-1.141768251	12.67751814	22.90915432	24.58630204	68.76876635	-0.859467378	-1.350945941	-1.15371366	4.907367155	24.40795127	-0.693239879	0	11	134.5	52.953	28.5	1005.3	59	103	Medicaid	15.8	1.171326603		Female	-2.631185649	17.05603879	0.125260905	-1.301695981	-7.631877466	-3.007225737	16.09591292	0.110181915	-1.080542303	-6.713147045	-0.704837302	ENGLISH	Not Hispanic or Latino, White	Rural	2	Urban/suburban
16.58468516	1	30.901	12396	136.5	12389	-0.354746328	36.13898201	-1.008532642	15.65994128	-1.168890529	12.12238699	23.40701032	25.14028072	70.85349615	-0.470398993	-1.168235503	-1.181882643	5.05961862	36.13898201	-0.354746328	0	11	136.5	53.74	30.901	1090	52	113	Medicaid	16.6	1.21499525		Female	-2.564611831	17.29951367	0.127648067	-0.714828514	-4.132072887	-3.007225737	16.09591292	0.110181915	-0.574089576	-3.566679185	-0.349138023	ENGLISH	Not Hispanic or Latino, White	Rural	2	Urban/suburban
16.92029588	1	32.687	12397	138.99	12390	-0.339799681	36.70036941	-1.03771283	14.9701885	-1.206774379	11.37595228	23.96517246	25.74871581	70.60368922	-0.451930584	-1.193366581	-1.220902321	5.229521958	36.70036941	-0.339799681	0	12	138.99	54.72	32.687	1153			Medicaid	16.9	1.217375054		Female	-2.480514136	17.6565339	0.130410133	-0.736238018	-4.169776596	-3.007225737	16.09591292	0.110181915	-0.567057867	-3.522992884	-0.344477603	ENGLISH	Not Hispanic or Latino, White	Rural	2	Urban/suburban
16.40013443	2	32.744	12423	141.3	12401	-0.293114272	38.4717404	-0.260283125	39.73226942	0.184485266	57.31836078	23.36377416	25.03394353	70.1947139	-0.390862499	-0.339288341	0.179586596	4.563826312	38.4717404	-0.293114272	0	10	141.3	55.63	32.744	1155	66	99	Private	16.4	1.160660611		Male	-2.122547629	17.06021213	0.139585795	-0.660077699	-3.869106048	-2.399063683	16.22014281	0.126313121	-0.567900889	-3.501207701	-0.294865351	ENGLISH	Not Hispanic or Latino, White		1	Urban/suburban
17.43108976	2	35.153	12424	142.01	12402	0.074651301	52.97539222	-0.091186319	46.36722728	0.016555815	50.66045129	23.72613573	25.44210826	73.46788353	0.040208159	-0.122453516	0.016184781	4.672486441	52.97539222	0.074651301	0	11	142.01	55.91	35.153	1240			Private	17.4	1.227455092		Male	-2.080621484	17.26276973	0.141857186	0.168320032	0.9750465	-2.399063683	16.22014281	0.126313121	0.140824146	0.868205341	0.067715594	ENGLISH	Not Hispanic or Latino, White		1	Urban/suburban
17.95344516	2	36.713	12425	143	12403	0.243807095	59.63098873	0.054230265	52.16241458	0.050276519	52.00489822	23.86199818	25.59488382	75.23864941	0.136453898	0.035330457	0.049316748	4.71339586	59.63098873	0.243807095	0	11	143	56.3	36.713	1295			Private	18	1.255485675		Male	-2.071172932	17.31402878	0.142384404	0.639416376	3.693053676	-2.399063683	16.22014281	0.126313121	0.531405858	3.276209491	0.245367203	ENGLISH	Not Hispanic or Latino, White		1	Urban/suburban
18.19159861	2	37.2	12426	143	12404	0.272933738	60.75479243	-0.018984392	49.24267783	-0.163162635	43.51951926	24.12898145	25.8947234	75.39314765	0.153718748	-0.025833722	-0.165212001	4.794186556	60.75479243	0.272933738	0	11	143	56.3	37.2	1312.18			Private	18.2	1.272139763		Male	-2.045235058	17.46906585	0.143868341	0.722532761	4.136069824	-2.399063683	16.22014281	0.126313121	0.589014201	3.63137494	0.270344387	ENGLISH	Not Hispanic or Latino, White		1	Urban/suburban
17.8433642	2	37	12427	144	12405	0.145511295	55.78464007	-0.049073231	48.0430468	-0.030818033	48.77073296	24.13527389	25.90178547	73.93064722	0.079563114	-0.066419056	-0.031227279	4.796094651	55.78464007	0.145511295	0	11	144	56.693	37	1305.12			Private	17.8	1.239122514		Male	-2.045235058	17.46906585	0.143868341	0.374298348	2.142635163	-2.399063683	16.22014281	0.126313121	0.305130859	1.881184788	0.144208231	ENGLISH	Not Hispanic or Latino, White		1	Urban/suburban
18.1891535	2	37.195	12428	143	12406	0.270119694	60.64659142	-0.024488507	49.02314756	-0.17073453	43.22162553	24.13836301	25.90525238	75.35371598	0.152029622	-0.033291037	-0.172829788	4.797031327	60.64659142	0.270119694	0	11	143	56.3	37.195	1312			Private	18.2	1.271968776		Male	-2.045235058	17.46906585	0.143868341	0.720087654	4.122073041	-2.399063683	16.22014281	0.126313121	0.587020931	3.619086083	0.26948428	ENGLISH	Not Hispanic or Latino, White		1	Urban/suburban
17.60708384	2	37.024	12429	145.01	12407	0.036717984	51.46450656	-0.091153263	46.36854057	0.034996694	51.39588115	24.22261429	25.99977069	72.6886191	0.019587529	-0.122463972	0.034641138	4.822662279	51.46450656	0.036717984	0	11	145.01	57.09	37.024	1306			Private	17.6	1.214197906		Male	-2.03737688	17.52111811	0.144330469	0.085965728	0.490640652	-2.399063683	16.22014281	0.126313121	0.069647999	0.429392023	0.033742614	ENGLISH	Not Hispanic or Latino, White		1	Urban/suburban
18.82664584	2	39.463	12430	144.78	12408	0.452125311	67.44106447	0.186967504	57.41569443	-0.054069673	47.84398271	24.29115691	26.07663462	77.50411357	0.265876254	0.124805727	-0.054542486	4.843567402	67.44106447	0.452125311	0	11	144.78	57	39.463	1392	74	105	Private	18.8	1.300362332		Male	-2.029906684	17.57333347	0.144776372	1.25331237	7.131898866	-2.399063683	16.22014281	0.126313121	1.009277581	6.222371731	0.444068363	ENGLISH	Not Hispanic or Latino, White		1	Urban/suburban
18.91487015	2	39.774	12431	145.01	12409	0.462560246	67.81601953	0.181539925	57.20281009	-0.096450632	46.15813407	24.37799527	26.17397957	77.58993283	0.272668397	0.12103228	-0.097039544	4.87011196	67.81601953	0.462560246	0	11	145.01	57.09	39.774	1403			Private	18.9	1.304383846		Male	-2.022817914	17.62569869	0.145206138	1.289171464	7.314158074	-2.399063683	16.22014281	0.126313121	1.032006677	6.362500557	0.453025656	ENGLISH	Not Hispanic or Latino, White		1	Urban/suburban
19.42001206	2	41.107	12432	145.49	12410	0.561227941	71.26789211	0.20366545	58.06925282	-0.272025632	39.28011555	24.65519829	26.48446144	78.7663998	0.339012864	0.136175196	-0.271602086	4.955410564	71.26789211	0.561227941	0	12	145.49	57.28	41.107	1450			Private	19.4	1.334800471		Male	-2.009769905	17.7308234	0.146017491	1.689188659	9.526848364	-2.399063683	16.22014281	0.126313121	1.336741744	8.241245223	0.569541906	ENGLISH	Not Hispanic or Latino, White		1	Urban/suburban
19.21763668	2	42.1	12433	148.01	12411	0.477629327	68.35429731	0.261424753	60.31175148	-0.035651122	48.57802723	24.77126941	26.61436372	77.58034667	0.282310787	0.176573365	-0.035474359	4.991407704	68.35429731	0.477629327	0	12	148.01	58.27	42.1	1485.02	57	102	Private	19.2	1.298401235		Male	-1.998199572	17.83638347	0.146765161	1.381253212	7.744020608	-2.399063683	16.22014281	0.126313121	1.081052198	6.664874725	0.47215451	ENGLISH	Not Hispanic or Latino, White		1	Urban/suburban
19.02309223	2	41.107	12434	147	12412	0.414283845	66.0666878	0.140248811	55.57682965	-0.185170542	42.65476369	24.78651828	26.63142698	76.7477385	0.241008196	0.092587588	-0.184249193	4.996143304	66.0666878	0.414283845	0	12	147	57.874	41.107	1450			Private	19	1.294087907		Male	-1.998199572	17.83638347	0.146765161	1.18670876	6.653303693	-2.399063683	16.22014281	0.126313121	0.928789959	5.726151552	0.411815555	ENGLISH	Not Hispanic or Latino, White		1	Urban/suburban
26.24428148	2	61.604	12534	153.21	12526	2.019499241	97.8282322	2.319373959	98.98126158	1.831091796	96.64565786	23.39252553	25.06636761	112.1908853	2.039141953	2.538571586	1.826616565	4.572430873	97.33582719	1.932616517	0	10	153.21	60.32	61.604	2173			Private	26.2	1.712961391		Male	-2.122547629	17.06021213	0.139585795	9.184069347	53.83326583	-2.399063683	16.22014281	0.126313121	7.901556368	48.71446855	2.022275044	ENGLISH	(Missing)	Rural	2	Urban/suburban
25.92101403	2	61.235	12535	153.7	12527	1.977334329	97.59980741	2.284076531	98.88164832	1.862882689	96.87606136	23.43709089	25.11661325	110.5982571	1.955517906	2.473992373	1.859282958	4.585770513	97.05973226	1.889645744	0	10	153.7	60.51	61.235	2160			Private	25.9	1.686468057		Male	-2.111437411	17.11045106	0.140177947	8.810562973	51.49228937	-2.399063683	16.22014281	0.126313121	7.52602481	46.39925122	1.97305095	ENGLISH	(Missing)	Rural	2	Urban/suburban
25.97039197	2	62	12536	154.51	12528	1.970907128	97.56327502	2.290634695	98.90077247	1.902235738	97.14298287	23.52623653	25.21707209	110.3890626	1.943102784	2.485487852	1.89976361	4.612474921	97.01909741	1.883607758	0	11	154.51	60.83	62	2187			Private	26	1.680822728		Male	-2.100749266	17.16096656	0.140753927	8.809425409	51.33408645	-2.399063683	16.22014281	0.126313121	7.47219947	46.06740864	1.965608969	ENGLISH	(Missing)	Rural	2	Urban/suburban
27.73856855	2	72.887	12537	162.1	12529	2.008464342	97.77030142	2.382742723	99.14079003	1.914856286	97.2244583	24.71941668	26.55634062	112.2136857	2.016893529	2.656775165	1.915122198	4.975296658	97.28017638	1.92366592	0	12	162.1	63.82	72.887	2571	64	96	Private	27.7	1.711201021		Male	-2.003802134	17.78355575	0.146399239	9.955012799	55.97875329	-2.399063683	16.22014281	0.126313121	7.834071707	48.29841388	2.010083696	ENGLISH	(Missing)	Rural	2	Urban/suburban
16.33010204	1	32.007	12570	140	12557	-0.237859356	40.59950899	-0.193436157	42.33087006	-0.026098975	48.95891972	22.45031377	24.06677717	72.73885882	-0.322732844	-0.259048902	-0.026709873	4.765568375	40.59950899	-0.237859356	0	10	140	55.12	32.007	1129	67	97	Private	16.3	1.16643586		Female	-2.718732873	16.77840363	0.121946849	-0.448301589	-2.671896559	-3.007225737	16.09591292	0.110181915	-0.388575118	-2.41412289	-0.230464091	ENGLISH	Not Hispanic or Latino, White	Urban	1	Urban/suburban
16.65509783	1	33.112	12571	141	12558	-0.084353143	46.63878303	-0.041739908	48.335302	0.078675562	53.13546579	22.51446945	24.13994347	73.97508463	-0.118342378	-0.057538022	0.076969339	4.785509407	46.63878303	-0.084353143	0	10	141	55.51	33.112	1168	63	103	Private	16.7	1.181212612		Female	-2.703555506	16.82349538	0.122532501	-0.168397548	-1.00096647	-3.007225737	16.09591292	0.110181915	-0.144875238	-0.900074688	-0.083228159	ENGLISH	Not Hispanic or Latino, White	Urban	1	Urban/suburban
16.26432294	1	32.8	12572	142.01	12559	-0.325980545	37.22195375	-0.178939976	42.89924167	0.132392577	55.2663107	22.6541943	24.29866395	71.79387059	-0.43441928	-0.240135457	0.129590756	4.828806078	37.22195375	-0.325980545	0	11	142.01	55.91	32.8	1157	53	90	Private	16.3	1.1452942		Female	-2.673903164	16.91512487	0.123664186	-0.650801933	-3.847455684	-3.007225737	16.09591292	0.110181915	-0.551766861	-3.427993576	-0.334503902	ENGLISH	Not Hispanic or Latino, White	Urban	1	Urban/suburban
16.62609304	1	34.428	12573	143.9	12560	-0.187040856	42.58143	-0.036497815	48.54427107	0.266678929	60.51418107	22.86010347	24.53119247	72.72973658	-0.256790113	-0.05027691	0.261350381	4.892285072	42.58143	-0.187040856	0	11	143.9	56.654	34.428	1214.4	56	102	Private	16.6	1.15539215		Female	-2.645190534	17.00861766	0.124742239	-0.382524623	-2.249004772	-3.007225737	16.09591292	0.110181915	-0.319744271	-1.986493546	-0.187948155	ENGLISH	Not Hispanic or Latino, White	Urban	1	Urban/suburban
16.36477623	1	33.934	12574	144	12561	-0.335459684	36.86391761	-0.139689474	44.44526718	0.253347633	60.00002049	22.90050645	24.57658953	71.46032457	-0.446375759	-0.188622096	0.24821929	4.904710377	36.86391761	-0.335459684	0	11	144	56.693	33.934	1197	52	94	Private	16.4	1.136442794		Female	-2.645190534	17.00861766	0.124742239	-0.643841425	-3.785383611	-3.007225737	16.09591292	0.110181915	-0.53817348	-3.343541199	-0.325688724	ENGLISH	Not Hispanic or Latino, White	Urban	1	Urban/suburban
16.55562364	1	34.813	12575	145.01	12562	-0.284124463	38.81575001	-0.115501858	45.40236738	0.26694555	60.52444577	23.09051807	24.78930246	71.69879685	-0.38223311	-0.156470024	0.261419894	4.962973038	38.81575001	-0.284124463	0	11	145.01	57.09	34.813	1228	59	100	Private	16.6	1.14168841		Female	-2.603872392	17.15218302	0.126257147	-0.59655938	-3.47803763	-3.007225737	16.09591292	0.110181915	-0.48854462	-3.035209139	-0.293705498	ENGLISH	Not Hispanic or Latino, White	Urban	1	Urban/suburban
16.87118013	1	37.506	12576	149.1	12563	-0.238339983	40.58087063	0.020438852	50.81533544	0.534546708	70.35183286	23.51717048	25.26143496	71.73983856	-0.323849428	0.012784442	0.524292874	5.093183761	40.58087063	-0.238339983	0	11	149.1	58.7	37.506	1323	65	94	Private	16.9	1.131534549		Female	-2.539539972	17.39970308	0.128506192	-0.528522948	-3.037540038	-3.007225737	16.09591292	0.110181915	-0.419202522	-2.604403516	-0.249689499	ENGLISH	Not Hispanic or Latino, White	Urban	1	Urban/suburban
17.86428468	1	40.2	12577	150.01	12564	0.168041207	56.67245693	0.274691259	60.82232762	0.539074103	70.50821379	23.67710575	25.43640909	75.44961311	0.087057442	0.181663745	0.528407854	5.14186947	56.67245693	0.168041207	0	11	150.01	59.06	40.2	1418	57	95	Private	17.9	1.190872921		Female	-2.527325681	17.45036072	0.128914497	0.413923963	2.372008059	-3.007225737	16.09591292	0.110181915	0.326317475	2.027331266	0.176567893	ENGLISH	Not Hispanic or Latino, White	Urban	1	Urban/suburban
17.6146166	1	41.504	12578	153.5	12565	-0.013877205	49.44639739	0.261249542	60.30499625	0.781429201	78.27249489	23.96517246	25.74871581	73.50089649	-0.019802899	0.174400094	0.767947926	5.229521958	49.44639739	-0.013877205	0	12	153.5	60.433	41.504	1464	58	106	Private	17.6	1.147532026		Female	-2.480514136	17.6565339	0.130410133	-0.041917299	-0.237403896	-3.007225737	16.09591292	0.110181915	-0.032285122	-0.200579627	-0.018279884	ENGLISH	Not Hispanic or Latino, White	Urban	1	Urban/suburban
15.98076505	1	34.303	12597	146.51	12588	-0.627600524	26.51328326	-0.2453065	40.31095597	0.423321516	66.39696509	23.17078063	24.87870544	68.96947198	-0.788097353	-0.324191204	0.41522535	4.987523576	26.51328326	-0.627600524	0	11	146.51	57.68	34.303	1210	66	98	Private	16	1.09076275		Female	-2.590560148	17.20088732	0.126734613	-1.220122267	-7.093368175	-3.007225737	16.09591292	0.110181915	-0.992620383	-6.166909503	-0.639560439	ENGLISH	Not Hispanic or Latino, White	Urban	1	Urban/suburban
15.97504379	1	35.805	12598	149.71	12589	-0.809666244	20.90660118	-0.392243866	34.74390175	0.416855614	66.16079894	23.78289642	25.55152999	67.17030387	-0.982681258	-0.502239525	0.40774336	5.174059658	20.90660118	-0.809666244	0	12	149.71	58.94	35.805	1263	64	110	Private	16	1.067065914		Female	-2.503519447	17.55275674	0.129689741	-1.577712949	-8.988405479	-3.007225737	16.09591292	0.110181915	-1.229144559	-7.636376793	-0.818982896	ENGLISH	Not Hispanic or Latino, White	Urban	1	Urban/suburban
15.79836128	1	35.409	12599	149.71	12590	-0.943756407	17.2647071	-0.503754053	30.72171095	0.356229199	63.91655367	23.86050126	25.6356596	66.21135537	-1.117903801	-0.632301713	0.348048111	5.197673799	17.2647071	-0.943756407	0	12	149.71	58.94	35.409	1249	61	101	Private	15.8	1.055264263		Female	-2.491918934	17.60447714	0.130056765	-1.80611586	-10.25941211	-3.007225737	16.09591292	0.110181915	-1.398992732	-8.691602268	-0.955372712	ENGLISH	Not Hispanic or Latino, White	Urban	1	Urban/suburban
18.53301545	1	40.71	12640	148.21	12618	0.73918326	77.01021377	1.077229529	85.93111319	1.28100665	89.99043349	22.30997983	23.90621226	83.07051638	0.442907758	0.822430875	1.270552421	4.721780078	77.01021377	0.73918326	0	10	148.21	58.35	40.71	1436	60	111	Private	18.5	1.250456477		Female	-2.734142443	16.73380695	0.121348181	1.799208502	10.75193772	-3.007225737	16.09591292	0.110181915	1.571373409	9.762561567	0.734289867	ENGLISH	Not Hispanic or Latino, White	Urban	1	Urban/suburban
18.41127581	1	41.702	12641	150.5	12619	0.579830125	71.89854097	0.911184692	81.89009657	1.226718637	89.00358198	22.83409399	24.50189685	80.63063864	0.332050128	0.673774185	1.21581823	4.884290248	71.89854097	0.579830125	0	11	150.5	59.25	41.702	1471	63	107	Private	18.4	1.223340586		Female	-2.645190534	17.00861766	0.124742239	1.402658154	8.246749864	-3.007225737	16.09591292	0.110181915	1.172452392	7.284162124	0.573094288	ENGLISH	Not Hispanic or Latino, White	Urban	1	Urban/suburban
18.94873032	1	43.205	12642	151	12620	0.709362428	76.09502014	0.946482009	82.80486027	1.131309142	87.10375011	23.06179232	24.75724589	82.16503755	0.421640075	0.709462076	1.119632576	4.954176747	76.09502014	0.709362428	0	11	151	59.45	43.205	1524	66	122	Private	18.9	1.254882803		Female	-2.617413511	17.10389705	0.125765895	1.844833269	10.78604053	-3.007225737	16.09591292	0.110181915	1.520985565	9.449514126	0.714412174	ENGLISH	Not Hispanic or Latino, White	Urban	1	Urban/suburban
18.5389031	1	43.29	12643	152.81	12621	0.563751047	71.35382142	0.935597006	82.52596416	1.355516993	91.23735508	23.09911434	24.79889375	80.25806886	0.321715778	0.700135917	1.34506556	4.965602849	71.35382142	0.563751047	0	11	152.81	60.16	43.29	1527			Private	18.5	1.213199601		Female	-2.603872392	17.15218302	0.126257147	1.386720076	8.084802233	-3.007225737	16.09591292	0.110181915	1.135636544	7.055434196	0.557447135	ENGLISH	Not Hispanic or Latino, White	Urban	1	Urban/suburban
18.5161916	1	43.913	12644	154	12622	0.52391891	69.9832529	0.925858422	82.27402194	1.416906837	92.17449163	23.23652695	24.95174614	79.68571053	0.295987805	0.693687483	1.406743999	5.007608855	69.9832529	0.52391891	0	11	154	60.63	43.913	1549	52	108	Private	18.5	1.202350104		Female	-2.590560148	17.20088732	0.126734613	1.315304281	7.646723428	-3.007225737	16.09591292	0.110181915	1.070054924	6.647991507	0.529286255	ENGLISH	Not Hispanic or Latino, White	Urban	1	Urban/suburban
18.63594198	1	44.197	12645	154	12623	0.561043161	71.26159429	0.943278694	82.72308145	1.401910918	91.95290751	23.25641459	24.97379606	80.13248089	0.320208409	0.709992225	1.391552244	5.013683932	71.26159429	0.561043161	0	11	154	60.63	44.197	1559	60	103	Private	18.6	1.210126103		Female	-2.577474253	17.25000062	0.12719826	1.38594136	8.034442378	-3.007225737	16.09591292	0.110181915	1.120212721	6.959609724	0.550871373	ENGLISH	Not Hispanic or Latino, White	Urban	1	Urban/suburban
18.5161916	1	43.913	12646	154	12624	0.514593764	69.65815381	0.905054994	81.72818732	1.386868484	91.72590652	23.27640511	24.99595584	79.54918946	0.290063092	0.675547163	1.376317531	5.019784124	69.65815381	0.514593764	0	11	154	60.63	43.913	1549	52	99	Private	18.5	1.202350104		Female	-2.577474253	17.25000062	0.12719826	1.266190981	7.340237305	-3.007225737	16.09591292	0.110181915	1.023422263	6.358274105	0.508996768	ENGLISH	Not Hispanic or Latino, White	Urban	1	Urban/suburban
18.8899617	1	44.509	12647	153.5	12625	0.640712134	73.91451354	0.960150961	83.15103782	1.31410749	90.5594983	23.28213132	25.00230266	81.1350191	0.373899359	0.726038684	1.302910259	5.021530338	73.91451354	0.640712134	0	11	153.5	60.433	44.509	1570	55	106	Private	18.9	1.230616397		Female	-2.577474253	17.25000062	0.12719826	1.639961077	9.507020396	-3.007225737	16.09591292	0.110181915	1.325528852	8.235189012	0.636581185	ENGLISH	Not Hispanic or Latino, White	Urban	1	Urban/suburban
18.93673097	1	46.493	12648	156.69	12626	0.538231626	70.47914258	0.881982245	81.11067955	1.347244316	91.10492202	23.79121766	25.56056864	79.59546768	0.306710132	0.664884325	1.335058154	5.176589358	70.47914258	0.538231626	0	12	156.69	61.69	46.493	1640			Private	18.9	1.208547512		Female	-2.503519447	17.55275674	0.129689741	1.383974226	7.884654508	-3.007225737	16.09591292	0.110181915	1.078209056	6.698651151	0.532952418	ENGLISH	Not Hispanic or Latino, White	Urban	1	Urban/suburban
19.02585303	1	47.202	12649	157.51	12627	0.566001561	71.43036404	0.942845122	82.71199359	1.448953938	92.63247767	23.79953866	25.56960639	79.94210854	0.325004378	0.720643466	1.437871195	5.179117834	71.43036404	0.566001561	0	12	157.51	62.01	47.202	1665	63	112	Private	19	1.207913975		Female	-2.503519447	17.55275674	0.129689741	1.473096287	8.392392769	-3.007225737	16.09591292	0.110181915	1.14764114	7.130015833	0.562716291	ENGLISH	Not Hispanic or Latino, White	Urban	1	Urban/suburban
14.67013845	2	25.911	12773	132.9	12754	-1.340323262	9.007013601	-1.794465042	3.636948677	-1.235497175	10.83227636	23.65325247	25.36009845	62.02165417	-1.481178385	-1.845626182	-1.247472011	4.650576779	9.007013601	-1.340323262	0	11	132.9	52.323	25.911	914	72	116	Medicaid	14.7	1.103847889		Male	-2.090478774	17.21174424	0.141313686	-2.541605793	-14.7666951	-2.399063683	16.22014281	0.126313121	-2.140928792	-13.19919817	-1.342392036	ENGLISH	Not Hispanic or Latino, Asian	Urban	1	Urban/suburban
15.44639222	2	27.2	12774	132.7	12755	-0.909054363	18.16607154	-1.623828269	5.220623251	-1.414962128	7.853980015	23.87453792	25.60897617	64.69818294	-1.080435451	-1.710613483	-1.423430066	4.717182871	18.16607154	-0.909054363	0	11	132.7	52.244	27.2	959.44	86	122	Medicaid	15.4	1.164008456		Male	-2.071172932	17.31402878	0.142384404	-1.867636563	-10.78683989	-2.399063683	16.22014281	0.126313121	-1.552154508	-9.569302354	-0.904331415	ENGLISH	Not Hispanic or Latino, Asian	Urban	1	Urban/suburban
15.75733678	2	27.414	12775	131.9	12756	-0.745611798	22.7950977	-1.602171878	5.455880349	-1.560042737	5.937489105	23.91872245	25.658627	65.87867231	-0.912566915	-1.69301451	-1.566696149	4.730522185	22.7950977	-0.745611798	0	11	131.9	51.93	27.414	967	71	101	Medicaid	15.8	1.194642667		Male	-2.062128649	17.3655072	0.142895332	-1.608170416	-9.260716649	-2.399063683	16.22014281	0.126313121	-1.327790919	-8.186061827	-0.753009015	ENGLISH	Not Hispanic or Latino, Asian	Urban	1	Urban/suburban
15.52851607	2	27.102	12776	132.11	12757	-0.893347893	18.58354489	-1.728803185	4.192216294	-1.590931352	5.581251291	24.0067001	25.7574501	64.68409237	-1.064897699	-1.794503189	-1.596510941	4.757121646	18.58354489	-0.893347893	0	11	132.11	52.01	27.102	956	70	111	Medicaid	15.5	1.175423213		Male	-2.053484173	17.4171909	0.143389972	-1.88867483	-10.84373962	-2.399063683	16.22014281	0.126313121	-1.549399603	-9.552317889	-0.902676254	ENGLISH	Not Hispanic or Latino, Asian	Urban	1	Urban/suburban
14.60415258	2	25.713	12778	132.69	12759	-1.521017819	6.412768285	-2.201359347	1.385529728	-1.654558732	4.900702018	24.21018604	25.98582913	60.32234761	-1.633996329	-2.142928247	-1.657853981	4.818882556	6.412768285	-1.521017819	0	11	132.69	52.24	25.713	907			Medicaid	14.6	1.100621944		Male	-2.03737688	17.52111811	0.144330469	-2.916965531	-16.64828416	-2.399063683	16.22014281	0.126313121	-2.363276829	-14.57001246	-1.527586051	ENGLISH	Not Hispanic or Latino, Asian	Urban	1	Urban/suburban
15.37529476	2	27.612	12779	134.01	12760	-1.081764985	13.96784844	-1.870799971	3.068640586	-1.628889643	5.166819154	24.41829109	26.21913979	62.96630138	-1.24861265	-1.904097486	-1.630499212	4.882444202	13.96784844	-1.081764985	0	11	134.01	52.76	27.612	974	63	111	Medicaid	15.4	1.147324435		Male	-2.022817914	17.62569869	0.145206138	-2.250403932	-12.76774312	-2.399063683	16.22014281	0.126313121	-1.801491848	-11.1065104	-1.083511154	ENGLISH	Not Hispanic or Latino, Asian	Urban	1	Urban/suburban
14.84914674	2	27.187	12780	135.31	12761	-1.512362586	6.522082368	-2.233954784	1.274302415	-1.774068289	3.802592768	24.81382123	26.66197342	59.84224117	-1.627401749	-2.165111793	-1.772779489	5.004645609	6.522082368	-1.512362586	0	12	135.31	53.27	27.187	959	64	108	Medicaid	14.8	1.097416802		Male	-1.998199572	17.83638347	0.146765161	-2.987236726	-16.74799564	-2.399063683	16.22014281	0.126313121	-2.337991907	-14.41412652	-1.508318912	ENGLISH	Not Hispanic or Latino, Asian	Urban	1	Urban/suburban
15.24079933	2	27.612	12781	134.6	12762	-1.282713943	9.979615668	-2.182081194	1.455177045	-1.932479533	2.665017293	24.88958501	26.7467261	61.2336418	-1.432206767	-2.129370382	-1.93192431	5.028279166	9.979615668	-1.282713943	0	12	134.6	52.992	27.612	974	70	107	Medicaid	15.2	1.132303071		Male	-1.992958064	17.88929321	0.147115364	-2.648493879	-14.80491067	-2.399063683	16.22014281	0.126313121	-2.061820723	-12.71148317	-1.283098679	ENGLISH	Not Hispanic or Latino, Asian	Urban	1	Urban/suburban
15.24238569	2	27.697	12783	134.8	12763	-1.365885735	8.598741542	-2.381274344	0.862642879	-2.181675834	1.456673283	25.20445197	27.09875077	60.47497365	-1.504853323	-2.263545347	-2.184735394	5.127503567	8.598741542	-1.365885735	0	12	134.8	53.07	27.697	977	58	95	Medicaid	15.2	1.130740778		Male	-1.979359041	18.04838216	0.148072891	-2.805996474	-15.54708034	-2.399063683	16.22014281	0.126313121	-2.151178391	-13.26238872	-1.355188655	ENGLISH	Not Hispanic or Latino, Asian	Urban	1	Urban/suburban
19.52016776	2	42.411	12822	147.4	12792	0.779280503	78.20927513	0.812206055	79.16632972	0.803524352	78.91641363	23.6817229	25.39213839	82.42714365	0.499924658	0.613080234	0.79221959	4.65913302	78.20927513	0.779280503	0	11	147.4	58.03	42.411	1496	72	109	Private	19.5	1.324299034		Male	-2.090478774	17.21174424	0.141313686	2.308423516	13.41190924	-2.399063683	16.22014281	0.126313121	1.944507045	11.98822395	0.783088695	ENGLISH	Hispanic or Latino	Rural	2	Urban/suburban
20.41658639	2	46.805	12823	151.41	12793	0.90725259	81.78633806	0.969283667	83.37981618	0.878435067	81.01461693	24.25378711	26.03473173	84.17896264	0.603148587	0.756702033	0.873803861	4.832162448	81.78633806	0.90725259	0	11	151.41	59.61	46.805	1651	62	117	Private	20.4	1.348430512		Male	-2.03737688	17.52111811	0.144330469	2.895468279	16.52559078	-2.399063683	16.22014281	0.126313121	2.345860113	14.46263538	0.910454072	ENGLISH	Hispanic or Latino	Rural	2	Urban/suburban
21.09209774	2	48.988	12825	152.4	12794	1.029857224	84.84614832	1.066324575	85.68615279	0.828500728	79.63065087	24.46464391	26.27107144	86.21461165	0.709902245	0.849880973	0.826783861	4.896678238	84.84614832	1.029857224	0	11	152.4	60	48.988	1728	68	110	Private	21.1	1.383995915		Male	-2.022817914	17.62569869	0.145206138	3.46639905	19.66673271	-2.399063683	16.22014281	0.126313121	2.774919445	17.10786075	1.036808383	ENGLISH	Hispanic or Latino	Rural	2	Urban/suburban
21.63644797	2	51.313	12826	154	12795	1.074637678	85.87315121	1.075028178	85.88189436	0.65869184	74.4953163	24.89873812	26.75696269	86.89776912	0.750420807	0.856978606	0.662079952	5.031146281	85.87315121	1.074637678	0	12	154	60.63	51.313	1810	66	118	Private	21.6	1.404964154		Male	-1.992958064	17.88929321	0.147115364	3.747154758	20.94635441	-2.399063683	16.22014281	0.126313121	2.917115041	17.98452131	1.075955091	ENGLISH	Hispanic or Latino	Rural	2	Urban/suburban
16.30170994	1	31	12908	137.9	12875	-0.318992644	37.48660453	-0.539235053	29.48623381	-0.507616998	30.58609836	22.70651622	24.35791304	71.79309141	-0.425769383	-0.677505386	-0.516662275	4.844969499	37.48660453	-0.318992644	0	11	137.9	54.29	30.986	1093			Private	16.3	1.182139952		Female	-2.673903164	16.91512487	0.123664186	-0.613414926	-3.626428599	-3.007225737	16.09591292	0.110181915	-0.52006918	-3.231063581	-0.313946377	ENGLISH	Not Hispanic or Latino, White	Urban	1	Urban/suburban
16.26668094	1	31.61	12910	139.4	12877	-0.415550023	33.88696517	-0.606835262	27.19801222	-0.478281865	31.62248011	22.99855634	24.68653829	70.72913926	-0.544025645	-0.752704865	-0.487268012	4.934802599	33.88696517	-0.415550023	0	11	139.4	54.882	31.61	1115			Private	16.3	1.166906811		Female	-2.617413511	17.10389705	0.125765895	-0.837216112	-4.89488512	-3.007225737	16.09591292	0.110181915	-0.690248621	-4.288347141	-0.426450913	ENGLISH	Not Hispanic or Latino, White	Urban	1	Urban/suburban
15.88416258	1	32.205	12912	142.39	12879	-0.785701714	21.60211294	-0.828745975	20.36240822	-0.40139251	34.40655815	23.51717048	25.26143496	67.54283043	-0.957808323	-0.987787432	-0.410191573	5.093183761	21.60211294	-0.785701714	0	11	142.39	56.06	32.205	1136			Private	15.9	1.115539193		Female	-2.539539972	17.39970308	0.128506192	-1.515540505	-8.710151533	-3.007225737	16.09591292	0.110181915	-1.202063987	-7.468131775	-0.797927157	ENGLISH	Not Hispanic or Latino, White	Urban	1	Urban/suburban
16.30103625	1	33.708	12913	143.8	12880	-0.629161725	26.46215919	-0.759206749	22.38644449	-0.425252216	33.53264117	23.82172233	25.59367316	68.42929331	-0.789967184	-0.913528767	-0.434988061	5.185864718	26.46215919	-0.629161725	0	12	143.8	56.614	33.708	1189			Private	16.3	1.133590838		Female	-2.503519447	17.55275674	0.129689741	-1.251720492	-7.131190332	-3.007225737	16.09591292	0.110181915	-0.975174497	-6.058522447	-0.62670363	ENGLISH	Not Hispanic or Latino, White	Urban	1	Urban/suburban
16.19678431	1	33.311	12915	143.41	12882	-0.708462009	23.93291982	-0.870995123	19.18784081	-0.527574892	29.88972117	23.88534116	25.66254704	67.81056297	-0.876195459	-1.028822509	-0.538965152	5.205224888	23.93291982	-0.708462009	0	12	143.41	56.46	33.311	1175	65	114	Private	16.2	1.129404108		Female	-2.491918934	17.60447714	0.130056765	-1.407692828	-7.996220603	-3.007225737	16.09591292	0.110181915	-1.090379681	-6.77426429	-0.712197037	ENGLISH	Not Hispanic or Latino, White	Urban	1	Urban/suburban
18.18587835	1	37.705	12916	143.99	12883	0.207661939	58.2253531	-0.264773697	39.55919002	-0.553679749	28.98990185	24.0227189	25.81064128	75.70283124	0.109079104	-0.345710503	-0.565565143	5.24704581	58.2253531	0.207661939	0	12	143.99	56.69	37.705	1330			Private	18.2	1.262995927		Female	-2.469300331	17.70891811	0.130749913	0.476960242	2.693333603	-3.007225737	16.09591292	0.110181915	0.365321028	2.269650872	0.196739753	ENGLISH	Not Hispanic or Latino, White	Urban	1	Urban/suburban
18.56884049	1	38.499	12918	143.99	12885	0.343832153	63.4513741	-0.176802107	42.98319172	-0.581646267	28.04024859	24.05829114	25.84887535	77.18270753	0.186870336	-0.234344492	-0.593912667	5.2578652	63.4513741	0.343832153	0	12	143.99	56.69	38.499	1358			Private	18.6	1.289592367		Female	-2.469300331	17.70891811	0.130749913	0.85992238	4.85587191	-3.007225737	16.09591292	0.110181915	0.658645523	4.092004758	0.34222517	ENGLISH	Not Hispanic or Latino, White	Urban	1	Urban/suburban
16.96612012	1	32.404	12997	138.2	12988	0.092736096	53.69433899	-0.098745916	46.06700058	-0.267343504	39.46023471	22.40936826	24.02001968	75.70994381	0.046958204	-0.134666197	-0.272841303	4.752814059	53.69433899	0.092736096	0	10	138.2	54.41	32.404	1143	79	116	Medicaid	17	1.227649791		Female	-2.718732873	16.77840363	0.121946849	0.187716488	1.11879826	-3.007225737	16.09591292	0.110181915	0.162707334	1.010861173	0.089869276	ENGLISH	Not Hispanic or Latino, White	Urban	1	Urban/suburban
18.49696695	1	39.207	12998	145.59	12989	0.331865797	63.00047011	-0.04608846	48.16198721	-0.31626613	37.59002584	24.00083365	25.7871131	77.06801865	0.17968147	-0.062591944	-0.324165661	5.240378603	63.00047011	0.331865797	0	12	145.59	57.32	39.207	1383	66	111	Private	18.5	1.27048334		Female	-2.480514136	17.6565339	0.130410133	0.840433052	4.759898271	-3.007225737	16.09591292	0.110181915	0.647309921	4.021579417	0.336777699	ENGLISH	Not Hispanic or Latino, White	Urban	1	Urban/suburban
18.04871663	1	38.499	12999	146.05	12990	0.137187593	55.45587411	-0.192309299	42.37499675	-0.318839544	37.49240949	24.08277498	25.87512823	74.94450554	0.070919524	-0.254113734	-0.326817774	5.265328043	55.45587411	0.137187593	0	12	146.05	57.5	38.499	1358	71	125	Private	18	1.235790252		Female	-2.469300331	17.70891811	0.130749913	0.339798517	1.918798848	-3.007225737	16.09591292	0.110181915	0.260263922	1.616956576	0.142004806	ENGLISH	Not Hispanic or Latino, White	Urban	1	Urban/suburban
20.61742141	2	46.21	13017	149.71	13007	1.179078524	88.08165454	1.464086024	92.84147773	1.620743556	94.74636759	23.03463672	24.66221453	89.50617133	0.852497197	1.276018979	1.610324272	4.465492867	88.08165454	1.179078524	0	10	149.71	58.94	46.21	1630			Medicaid	20.6	1.377157265		Male	-2.158454232	16.91130036	0.137713039	3.706121051	21.91505663	-2.399063683	16.22014281	0.126313121	3.260398425	20.10092305	1.170734473	SPANISH	Hispanic or Latino	Urban	1	Urban/suburban
23.03304607	2	53.496	13018	152.4	13008	1.556055504	94.01525527	1.771036266	96.17226644	1.566818185	94.14214022	23.5865955	25.28505518	97.65311854	1.283982469	1.667524246	1.558187956	4.630572243	94.01525527	1.556055504	0	11	152.4	60	53.496	1887			Medicaid	23	1.511354729		Male	-2.100749266	17.16096656	0.140753927	5.872079506	34.21765019	-2.399063683	16.22014281	0.126313121	4.980727725	30.70705223	1.559427748	SPANISH	Hispanic or Latino	Urban	1	Urban/suburban
23.93357718	2	57.493	13019	154.99	13009	1.636203315	94.91014785	1.864939994	96.89050921	1.585951417	94.36248346	23.99098142	25.73979741	99.76072574	1.393006477	1.799382324	1.580595828	4.752365249	94.91014785	1.636203315	0	11	154.99	61.02	57.493	2028			Medicaid	23.9	1.544201379		Male	-2.062128649	17.3655072	0.142895332	6.568069978	37.82250586	-2.399063683	16.22014281	0.126313121	5.422947458	33.43341376	1.64230467	SPANISH	Hispanic or Latino	Urban	1	Urban/suburban
23.26493578	2	59.194	13020	159.51	13010	1.453288855	92.69282148	1.778937581	96.2375002	1.767730191	96.14469899	24.48628836	26.29531878	95.01209591	1.153601497	1.678532637	1.767135226	4.903326441	92.69282148	1.453288855	0	11	159.51	62.8	59.194	2088	70	118	Medicaid	23.3	1.45852522		Male	-2.016107084	17.67819987	0.145619819	5.586735912	31.60240269	-2.399063683	16.22014281	0.126313121	4.446340886	27.41246448	1.448146103	SPANISH	Hispanic or Latino	Urban	1	Urban/suburban
17.81062242	1	31.695	13039	133.4	13030	0.385078184	64.99102548	-0.40775212	34.17278343	-1.179582117	11.90832295	22.70651622	24.35791304	78.43837537	0.209367164	-0.524463575	-1.191141724	4.844969499	64.99102548	0.385078184	0	11	133.4	52.52	31.695	1118			Private	17.8	1.335129117		Female	-2.673903164	16.91512487	0.123664186	0.895497555	5.29406411	-3.007225737	16.09591292	0.110181915	0.759226194	4.716888055	0.389660595	ENGLISH	Not Hispanic or Latino, White		1	Urban/suburban
18.86887654	1	34.7	13040	135.61	13031	0.63182236	73.62485196	-0.255789161	39.90568219	-1.2217451	11.09020177	23.29066839	25.01176433	81.01474901	0.367812422	-0.337085156	-1.234145631	5.024132763	73.62485196	0.63182236	0	11	135.61	53.39	34.7	1224			Private	18.9	1.391407458		Female	-2.577474253	17.25000062	0.12719826	1.618875919	9.384787599	-3.007225737	16.09591292	0.110181915	1.308486383	8.129308291	0.629623389	ENGLISH	Not Hispanic or Latino, White		1	Urban/suburban
18.96715515	1	36.599	13041	138.91	13032	0.522799162	69.94429884	-0.346348535	36.45403986	-1.168609719	12.12804554	23.89916664	25.67750524	79.36324908	0.297053151	-0.446481869	-1.182857671	5.209425394	69.94429884	0.522799162	0	12	138.91	54.69	36.599	1291	59	105	Private	19	1.365427626		Female	-2.491918934	17.60447714	0.130056765	1.362678007	7.740519618	-3.007225737	16.09591292	0.110181915	1.055511814	6.557638694	0.523152699	ENGLISH	Not Hispanic or Latino, White		1	Urban/suburban
23.36295539	2	48.506	13067	144.09	13050	1.691076766	95.45889289	1.632100897	94.86708836	0.797515814	78.74242387	23.0699433	24.7021399	101.2701032	1.471926094	1.482460222	0.78153758	4.476031976	95.26097105	1.670701872	0	10	144.09	56.73	48.506	1711	66	111	Private	23.4	1.621414074		Male	-2.158454232	16.91130036	0.137713039	6.451655029	38.14996418	-2.399063683	16.22014281	0.126313121	5.675736331	34.9919011	1.689485467	ENGLISH	Not Hispanic or Latino, White	Urban	1	Urban/suburban
22.94422807	2	50.604	13068	148.51	13051	1.538138535	93.79926272	1.559636866	94.05771403	1.017072614	84.54405564	23.60560499	25.30645847	97.19822081	1.260564442	1.392990938	1.004553162	4.636278626	93.79926272	1.538138535	0	11	148.51	58.47	50.604	1785			Private	22.9	1.544961825		Male	-2.100749266	17.16096656	0.140753927	5.783261505	33.70009192	-2.399063683	16.22014281	0.126313121	4.905391844	30.24259343	1.544575389	ENGLISH	Not Hispanic or Latino, White	Urban	1	Urban/suburban
23.60437038	2	51.71	13069	148.01	13052	1.611475221	94.64619082	1.550065242	93.94370712	0.776586597	78.12986442	23.82093964	25.54872654	99.09084499	1.358608142	1.381579099	0.766859374	4.701025453	94.64619082	1.611475221	0	11	148.01	58.27	51.71	1824			Private	23.6	1.594782135		Male	-2.071172932	17.31402878	0.142384404	6.290341595	36.33089488	-2.399063683	16.22014281	0.126313121	5.227774105	32.23013611	1.606298186	ENGLISH	Not Hispanic or Latino, White	Urban	1	Urban/suburban
22.89072558	2	51.511	13070	150.01	13053	1.459776359	92.78242261	1.444942954	92.57630452	0.871763542	80.83313061	24.03814236	25.79275863	95.22668281	1.161844635	1.25598009	0.864298224	4.766633202	92.78242261	1.459776359	0	11	150.01	59.06	51.511	1817			Private	22.9	1.525946642		Male	-2.053484173	17.4171909	0.143389972	5.473534679	31.42604746	-2.399063683	16.22014281	0.126313121	4.490287224	27.68340129	1.458505342	ENGLISH	Not Hispanic or Latino, White	Urban	1	Urban/suburban
22.98975939	2	51.596	13071	149.81	13054	1.471398578	92.94083211	1.436895217	92.46261153	0.815566021	79.26258049	24.07259061	25.83143036	95.50180852	1.176077142	1.246611356	0.808666328	4.777080124	92.94083211	1.471398578	0	11	149.81	58.98	51.596	1820	72	118	Private	23	1.534594446		Male	-2.053484173	17.4171909	0.143389972	5.572568494	31.99464555	-2.399063683	16.22014281	0.126313121	4.571530935	28.18428289	1.475606808	ENGLISH	Not Hispanic or Latino, White	Urban	1	Urban/suburban
22.62442042	2	51.313	13072	150.6	13055	1.396921114	91.87813527	1.389677265	91.76865492	0.870086133	80.78733324	24.13527389	25.90178547	93.74006081	1.086862744	1.192317568	0.863878717	4.796094651	91.87813527	1.396921114	0	11	150.6	59.29	51.313	1810			Private	22.6	1.502285553		Male	-2.045235058	17.46906585	0.143868341	5.155354574	29.51133517	-2.399063683	16.22014281	0.126313121	4.202684251	25.91027897	1.395926369	ENGLISH	Not Hispanic or Latino, White	Urban	1	Urban/suburban
22.76442181	2	52.588	13073	151.99	13056	1.405478658	92.00605043	1.441284314	92.52478115	0.970364335	83.40675403	24.238229	26.01728554	93.9194931	1.096784698	1.251679608	0.965456358	4.82741257	92.00605043	1.405478658	0	11	151.99	59.84	52.588	1855	70	112		22.8	1.497757866		Male	-2.03737688	17.52111811	0.144330469	5.243303703	29.92562273	-2.399063683	16.22014281	0.126313121	4.24803722	26.1898879	1.405770549	ENGLISH	Not Hispanic or Latino, White	Urban	1	Urban/suburban
22.56440988	2	54.204	13074	154.99	13057	1.292193096	90.18548591	1.366487601	91.41070151	0.957792467	83.09162907	24.71340956	26.54961861	91.30431729	0.968861386	1.165026201	0.959373185	4.973429404	90.18548591	1.292193096	0	12	154.99	61.02	54.204	1912			Private	22.6	1.455862306		Male	-2.003802134	17.78355575	0.146399239	4.780854132	26.88356704	-2.399063683	16.22014281	0.126313121	3.762280857	23.19511549	1.29338952	ENGLISH	Not Hispanic or Latino, White	Urban	1	Urban/suburban
21.76354225	2	53.297	13076	156.49	13058	1.077661956	85.9407679	1.171832888	87.9367922	0.871343012	80.82165539	25.040187	26.915133	86.91445576	0.752973397	0.953807314	0.876520187	5.075549916	85.9407679	1.077661956	0	12	156.49	61.61	53.297	1880	75	114	Private	21.8	1.390730542		Male	-1.983541835	17.9953057	0.147769097	3.768236552	20.94010857	-2.399063683	16.22014281	0.126313121	2.903343689	17.89961854	1.071854571	ENGLISH	Not Hispanic or Latino, White	Urban	1	Urban/suburban
22.99107743	2	55.593	13077	155.5	13059	1.296808913	90.26515284	1.285695222	90.07252752	0.615367038	73.08438228	25.17776327	27.06892356	91.31501152	0.972962952	1.073267821	0.620872419	5.119020523	90.26515284	1.296808913	0	12	155.5	61.22	55.593	1961			Private	23	1.47852588		Male	-1.979359041	18.04838216	0.148072891	4.942695269	27.38580791	-2.399063683	16.22014281	0.126313121	3.789248972	23.36137861	1.298791454	ENGLISH	Not Hispanic or Latino, White	Urban	1	Urban/suburban
16.060278	1	34.615	13206	146.81	13203	-0.435125006	33.17358468	0.128532766	55.11363151	0.845944395	80.12081177	22.63093333	24.27229145	70.96604354	-0.567061625	0.079706415	0.834898387	4.821611788	33.17358468	-0.435125006	0	10	146.81	57.8	34.615	1221	65	103	Medicaid	16.1	1.093949867		Female	-2.688611957	16.86907238	0.123104991	-0.808794378	-4.794539732	-3.007225737	16.09591292	0.110181915	-0.690712302	-4.291227877	-0.426675169	ENGLISH	Not Hispanic or Latino, White	Urban	1	Urban/suburban
16.20261573	1	34.898	13207	146.76	13204	-0.365552092	35.73496647	0.145797143	55.79592344	0.807809728	79.0399938	22.67458638	24.32177871	71.45716114	-0.483217521	0.090826575	0.796890767	4.835106219	35.73496647	-0.365552092	0	11	146.76	57.78	34.898	1231			Medicaid	16.2	1.104021241		Female	-2.673903164	16.91512487	0.123664186	-0.712509141	-4.212260602	-3.007225737	16.09591292	0.110181915	-0.604083841	-3.753026277	-0.368816321	ENGLISH	Not Hispanic or Latino, White	Urban	1	Urban/suburban
16.83739543	1	38.896	13208	151.99	13205	-0.304286989	38.04546285	0.100359485	53.99705331	0.795242096	78.67636555	23.69382891	25.45463941	71.06236605	-0.407749769	0.064209994	0.782216682	5.146958688	38.04546285	-0.304286989	0	12	151.99	59.84	38.896	1372	62	114	Medicaid	16.8	1.107796265		Female	-2.515320235	17.50138161	0.129309001	-0.663986181	-3.793907221	-3.007225737	16.09591292	0.110181915	-0.520336007	-3.232721309	-0.31414221	ENGLISH	Not Hispanic or Latino, White	Urban	1	Urban/suburban
26.58288379	1	59.199	13219	149.23	13210	2.175675897	98.52102481	2.392582818	99.16348741	1.486053549	93.13675213	22.23400543	23.81897048	119.5595812	2.438552122	2.764044312	1.477339103	4.697973344	98.22697078	2.10305932	0	10	149.23	58.75	59.199	2088.2			Medicaid	26.6	1.781336446		Female	-2.749782197	16.68971518	0.120736656	9.893168605	59.27703678	-3.007225737	16.09591292	0.110181915	8.707094787	54.09506644	2.174551575	SPANISH	Hispanic or Latino	Urban	1	Urban/suburban
28.33566056	1	62.908	13220	149	13211	2.255101386	98.79365172	2.383157745	99.14175814	1.064358423	85.64168194	22.76449142	24.42343472	124.4730665	2.678674793	2.726175901	1.052995258	4.862851588	98.74031839	2.238420719	1	11	149	58.66	62.908	2219			Medicaid	28.3	1.901722185		Female	-2.659429443	16.96164317	0.124209969	11.37401739	67.05728491	-3.007225737	16.09591292	0.110181915	9.574485416	59.48395387	2.253975567	SPANISH	Hispanic or Latino	Urban	1	Urban/suburban
29.46525037	1	68.804	13221	152.81	13212	2.283921768	98.88119355	2.467477188	99.31965554	1.215264739	88.78674321	23.28775332	25.00853363	126.5268056	2.768135059	2.885764871	1.203403769	5.023244268	98.90610687	2.292481696	1	11	152.81	60.16	68.804	2427			Medicaid	29.5	1.928227889		Female	-2.577474253	17.25000062	0.12719826	12.21524975	70.8130395	-3.007225737	16.09591292	0.110181915	9.873201388	61.33980369	2.282798321	SPANISH	Hispanic or Latino	Urban	1	Urban/suburban
29.86067851	1	69.91	13222	153.01	13213	2.266700103	98.82957239	2.356306539	99.07711604	0.849806929	80.22837817	23.79953866	25.56960639	125.4674678	2.701729671	2.627405892	0.836258319	5.179117834	98.79060578	2.254131693	1	12	153.01	60.24	69.91	2466			Medicaid	29.9	1.951550782		Female	-2.503519447	17.55275674	0.129689741	12.30792177	70.11959407	-3.007225737	16.09591292	0.110181915	9.588699322	59.57226141	2.265533783	SPANISH	Hispanic or Latino	Urban	1	Urban/suburban
28.23973023	1	59.194	13218	144.78	13209	2.319112224	98.98055239	2.439780509	99.26519059	0.93651831	82.54968051	22.09336085	23.65683778	127.8199836	2.901903185	2.87648683	0.924994947	4.653700165	99.06707448	2.352284252	1	10	144.78	57	59.194	2088	79	117	Medicaid	28.2	1.950527022		Female	-2.781736856	16.60308661	0.119475785	11.63664362	70.0872307	-3.007225737	16.09591292	0.110181915	10.40363095	64.63523379	2.322223411	SPANISH	Hispanic or Latino	Urban	1	Urban/suburban
26.35434496	1	53.892	13260	143	13244	2.067694376	98.06656145	1.839407045	96.70723307	0.070020418	52.79112959	22.95827789	24.64143959	114.7923424	2.155254555	1.749169324	0.068441783	4.922442191	97.54876202	1.968376275	0	11	143	56.3	53.892	1901			Medicaid	26.4	1.842961186		Female	-2.631185649	17.05603879	0.125260905	9.298306166	54.51621141	-3.007225737	16.09591292	0.110181915	7.718555869	47.95351409	2.068499467	SPANISH	Hispanic or Latino	Urban	1	Urban/suburban
27.83861056	1	59.903	13261	146.69	13245	2.107579729	98.24663207	1.847657314	96.76740336	-0.032241062	48.71399051	23.8300037	25.60264063	116.8216796	2.250197306	1.769688615	-0.033165373	5.188388702	97.80123723	2.014326595	0	12	146.69	57.75	59.903	2113			Medicaid	27.8	1.897785164		Female	-2.503519447	17.55275674	0.129689741	10.28585382	58.59964891	-3.007225737	16.09591292	0.110181915	8.013372314	49.78513709	2.109252926	SPANISH	Hispanic or Latino	Urban	1	Urban/suburban
30.31764466	1	63.304	13262	144.5	13246	2.288524836	98.89465123	2.005168727	97.75274939	-0.393403801	34.70106313	23.90740567	25.686396	126.8127754	2.7706798	2.008135208	-0.402699329	5.211937932	98.90635473	2.292567705	1	12	144.5	56.89	63.304	2233			Medicaid	30.3	2.098106897		Female	-2.491918934	17.60447714	0.130056765	12.71316752	72.21553599	-3.007225737	16.09591292	0.110181915	9.847446313	61.17979367	2.289284515	SPANISH	Hispanic or Latino	Urban	1	Urban/suburban
29.1119441	1	62.908	13263	147	13247	2.189999012	98.57378458	1.925128147	97.28933358	-0.17160369	43.18745532	24.06098885	25.85177449	120.9923012	2.46661632	1.885639313	-0.17627499	5.25868483	98.31597633	2.123876483	1	12	147	57.874	62.908	2219			Medicaid	29.1	1.98040436		Female	-2.469300331	17.70891811	0.130749913	11.40302599	64.39143214	-3.007225737	16.09591292	0.110181915	8.733988303	54.26214932	2.189668925	SPANISH	Hispanic or Latino	Urban	1	Urban/suburban
17.79654116	1	35.89	13400	142.01	13395	0.486956481	68.68554142	0.534289448	70.34293543	0.414442719	66.07250454	22.24565848	23.83237529	80.00006463	0.272101862	0.358268936	0.406949738	4.701629012	68.68554142	0.486956481	0	10	142.01	55.91	35.89	1266	69	99	Medicaid	17.8	1.253189294		Female	-2.749782197	16.68971518	0.120736656	1.106825985	6.631784741	-3.007225737	16.09591292	0.110181915	0.97413065	6.052037275	0.487524212	SPANISH	Hispanic or Latino	Urban	1	Urban/suburban
16.95775912	1	35.9	13401	145.5	13396	0.008156641	50.32539929	0.256832304	60.13458842	0.583414815	72.01929564	22.73555789	24.39073976	74.58694966	0.004048846	0.163918316	0.574003084	4.853933696	50.32539929	0.008156641	0	11	145.5	57.283	35.9	1266.32	56	92	Medicaid	17	1.165481726		Female	-2.659429443	16.96164317	0.124209969	-0.00388405	-0.022899022	-3.007225737	16.09591292	0.110181915	-0.003269538	-0.020312847	-0.001844346	SPANISH	Hispanic or Latino	Urban	1	Urban/suburban
16.84206533	1	36.3	13402	146.81	13397	-0.124356615	45.05164616	0.138373192	55.50272587	0.560613487	71.24694725	23.03599109	24.72843696	73.11196323	-0.173121463	0.086988594	0.551070301	4.946267706	45.05164616	-0.124356615	0	11	146.81	57.8	36.3	1280.43	66	102	Medicaid	16.8	1.147201508		Female	-2.617413511	17.10389705	0.125765895	-0.261831717	-1.530830762	-3.007225737	16.09591292	0.110181915	-0.215868973	-1.34114153	-0.12517204	SPANISH	Hispanic or Latino	Urban	1	Urban/suburban
17.89705181	1	39.207	13404	148.01	13398	0.258887591	60.21390138	0.330629854	62.95379533	0.49128154	68.8386333	23.37016258	25.09963928	76.58077584	0.136731413	0.218547486	0.481896526	5.048384108	60.21390138	0.258887591	0	11	148.01	58.27	39.207	1383	72	112	Medicaid	17.9	1.209178556		Female	-2.564611831	17.29951367	0.127648067	0.597538144	3.454074811	-3.007225737	16.09591292	0.110181915	0.479891908	2.981451942	0.254770494	SPANISH	Hispanic or Latino	Urban	1	Urban/suburban
13.2400174	1	25.401	13415	138.51	13406	-2.98076006	0.143766992	-2.27499274	1.145318267	-0.804140015	21.06580585	23.29629023	25.01799462	56.83315786	-2.615913181	-2.191683675	-0.816699602	5.025845887	0.143766992	-2.98076006	0	11	138.51	54.53	25.401	896	69	114	Private	13.2	0.955888918		Female	-2.577474253	17.25000062	0.12719826	-4.009983217	-23.24627868	-3.007225737	16.09591292	0.110181915	-3.241143052	-20.13643506	-2.982054548	ENGLISH	Not Hispanic or Latino, White	Urban	1	Urban/suburban
14.08717771	1	27.414	13416	139.5	13407	-2.173105706	1.488618118	-1.897723875	2.88662329	-0.837156663	20.12522569	23.55379622	25.3016265	59.80852334	-2.120203941	-1.924785025	-0.850603058	5.104326009	1.488618118	-2.173105706	0	11	139.5	54.92	27.414	967	71	110	Private	14.1	1.009833527		Female	-2.539539972	17.39970308	0.128506192	-3.312525372	-19.037827	-3.007225737	16.09591292	0.110181915	-2.627357992	-16.32313746	-2.174696399	ENGLISH	Not Hispanic or Latino, White	Urban	1	Urban/suburban
13.91361393	1	28.293	13417	142.6	13408	-2.491846004	0.635405613	-1.980124269	2.384478336	-0.716024758	23.69880307	23.98444354	25.76948996	58.01099328	-2.327601646	-1.985482856	-0.72963601	5.235380092	0.635405613	-2.491846004	0	12	142.6	56.14	28.293	998	66	104	Private	13.9	0.975709252		Female	-2.480514136	17.6565339	0.130410133	-3.74291997	-21.19849791	-3.007225737	16.09591292	0.110181915	-2.882834302	-17.91034977	-2.490719999	ENGLISH	Not Hispanic or Latino, White	Urban	1	Urban/suburban
17.70006301	1	33.708	13524	138	13507	0.431958079	66.71140591	0.171011665	56.78927034	-0.236755467	40.64232507	22.31884753	23.91638811	79.30545244	0.237843724	0.106261132	-0.241728566	4.724553207	66.71140591	0.431958079	0	10	138	54.33	33.708	1189			Private	17.7	1.282613262		Female	-2.734142443	16.73380695	0.121348181	0.966256062	5.774275184	-3.007225737	16.09591292	0.110181915	0.843898348	5.242935594	0.428858571	ENGLISH	Not Hispanic or Latino, White	Urban	1	Urban/suburban
18.15250742	1	36.089	13525	141	13508	0.506393668	69.37098407	0.276929876	60.9083024	-0.078037288	46.88991959	22.74711037	24.40379523	79.80137751	0.284232696	0.177533139	-0.079833234	4.857495947	69.37098407	0.506393668	0	11	141	55.51	36.089	1273			Private	18.2	1.287411874		Female	-2.659429443	16.96164317	0.124209969	1.190864249	7.02092502	-3.007225737	16.09591292	0.110181915	1.00245252	6.227994178	0.499832337	ENGLISH	Not Hispanic or Latino, White	Urban	1	Urban/suburban
18.1354865	1	35.805	13526	140.51	13509	0.494033436	68.93587169	0.221428048	58.76204222	-0.167191262	43.36097798	22.77328762	24.43337256	79.63490739	0.276389908	0.140439482	-0.170868045	4.8655602	68.93587169	0.494033436	0	11	140.51	55.32	35.805	1263			Private	18.1	1.290690094		Female	-2.659429443	16.96164317	0.124209969	1.173843334	6.920575576	-3.007225737	16.09591292	0.110181915	0.988124557	6.138978022	0.493518906	ENGLISH	Not Hispanic or Latino, White	Urban	1	Urban/suburban
18.05241185	1	35.89	13527	141	13510	0.434388163	66.79967038	0.162586017	56.45778014	-0.176715783	42.98658215	22.89481139	24.57019291	78.84935824	0.239288351	0.102253407	-0.180634779	4.902960123	66.79967038	0.434388163	0	11	141	55.51	35.89	1266			Private	18.1	1.280312897		Female	-2.645190534	17.00861766	0.124742239	1.043794191	6.136854925	-3.007225737	16.09591292	0.110181915	0.872485568	5.420541054	0.441746933	ENGLISH	Not Hispanic or Latino, White	Urban	1	Urban/suburban
17.92505837	1	35.89	13528	141.5	13511	0.380585728	64.82446635	0.150756304	55.99160216	-0.117579926	45.32002558	22.91495461	24.59281593	78.2242805	0.206763519	0.094646465	-0.120279198	4.909148454	64.82446635	0.380585728	0	11	141.5	55.71	35.89	1266	49	96	Private	17.9	1.266788578		Female	-2.631185649	17.05603879	0.125260905	0.869019583	5.095084464	-3.007225737	16.09591292	0.110181915	0.721376139	4.48173485	0.371890979	ENGLISH	Not Hispanic or Latino, White	Urban	1	Urban/suburban
17.9882022	1	38.612	13529	146.51	13512	0.13285778	55.28470711	-0.128860725	44.87339271	-0.194711466	42.28094176	24.00633011	25.79302256	74.9310791	0.06853527	-0.172391424	-0.199929269	5.242053836	55.28470711	0.13285778	0	12	146.51	57.68	38.612	1362			Private	18	1.227779824		Female	-2.480514136	17.6565339	0.130410133	0.331668305	1.87844515	-3.007225737	16.09591292	0.110181915	0.255454237	1.587075169	0.139461451	ENGLISH	Not Hispanic or Latino, White	Urban	1	Urban/suburban
17.72634688	1	33.509	13523	137.49	13506	0.493046061	68.90099792	0.267825125	60.55830349	-0.164532164	43.46561142	22.09924518	23.66363389	80.21245403	0.27615316	0.16924381	-0.168194494	4.655558201	68.90099792	0.493046061	0	10	137.49	54.13	33.509	1182			Private	17.7	1.28928263		Female	-2.781736856	16.60308661	0.119475785	1.123260269	6.765370171	-3.007225737	16.09591292	0.110181915	1.004240199	6.239100594	0.500928645	ENGLISH	Not Hispanic or Latino, White	Urban	1	Urban/suburban
14.36493818	2	28.888	13573	141.81	13557	-1.388499769	8.249245753	-0.702570632	24.1161685	0.562666119	71.31688703	22.93547726	24.55002267	62.63195667	-1.521751331	-0.85052316	0.548621862	4.435888878	8.249245753	-1.388499769	0	10	141.81	55.83	28.888	1019	67	107	Medicaid	14.4	1.012970748		Male	-2.171295888	16.86231366	0.137057004	-2.497375479	-14.8103963	-2.399063683	16.22014281	0.126313121	-2.213953959	-13.64941101	-1.398854967	ENGLISH	Not Hispanic or Latino, White	Urban	1	Urban/suburban
15.01548133	2	32.007	13575	146	13558	-1.144283372	12.62530685	-0.610690428	27.07022721	0.536968231	70.43552207	23.77352203	25.49540944	63.16052501	-1.306037896	-0.750589855	0.528499101	4.68674042	12.62530685	-1.144283372	0	11	146	57.48	32.007	1129	78	126	Medicaid	15	1.028457625		Male	-2.080621484	17.26276973	0.141857186	-2.247288401	-13.01812187	-2.399063683	16.22014281	0.126313121	-1.880183045	-11.59165531	-1.140686414	ENGLISH	Not Hispanic or Latino, White	Urban	1	Urban/suburban
15.30848933	2	32.404	13576	145.49	13559	-1.071786841	14.19078924	-0.792743613	21.39636074	0.105674517	54.20797004	24.21645703	25.99286375	63.2152313	-1.238943167	-0.946390999	0.104623454	4.820789788	14.19078924	-1.071786841	0	11	145.49	57.28	32.404	1143	65	111	Medicaid	15.3	1.052202167		Male	-2.03737688	17.52111811	0.144330469	-2.212628783	-12.62835379	-2.399063683	16.22014281	0.126313121	-1.792634941	-11.05190603	-1.076631187	ENGLISH	Not Hispanic or Latino, White	Urban	1	Urban/suburban
14.76302918	2	35.012	13577	154	13560	-1.57397592	5.774650827	-0.70761033	23.9593638	0.720958595	76.45325049	24.8289919	26.67894403	59.45883441	-1.677492789	-0.857045684	0.723743024	5.009380055	5.774650827	-1.57397592	0	12	154	60.63	35.012	1235	89	109	Medicaid	14.8	0.958638258		Male	-1.998199572	17.83638347	0.146765161	-3.073354291	-17.2308153	-2.399063683	16.22014281	0.126313121	-2.405392716	-14.82966422	-1.565812994	ENGLISH	Not Hispanic or Latino, White	Urban	1	Urban/suburban
17.00846922	2	42.864	13629	158.75	13619	-0.144309647	44.26279804	0.740279968	77.04349333	2.14087582	98.38579732	23.93126663	25.67272182	71.07216463	-0.198693942	0.550765193	2.143554627	4.734308013	44.26279804	-0.144309647	0	11	158.75	62.5	42.864	1512	60	96	Medicaid	17	1.071399636		Male	-2.062128649	17.3655072	0.142895332	-0.357037983	-2.056018168	-2.399063683	16.22014281	0.126313121	-0.294789524	-1.817428659	-0.148541547	ENGLISH	Not Hispanic or Latino, White	Urban	1	Urban/suburban
17.78032027	2	45.529	13631	160.02	13620	-0.074753876	47.02052704	0.5004303	69.16139385	1.353543588	91.20589826	25.040187	26.915133	71.00713851	-0.104729019	0.353254836	1.358100362	5.075549916	47.02052704	-0.074753876	0	12	160.02	63	45.529	1606	71	117	Medicaid	17.8	1.111131125		Male	-1.983541835	17.9953057	0.147769097	-0.214985433	-1.194675081	-2.399063683	16.22014281	0.126313121	-0.165641565	-1.021209042	-0.082311474	ENGLISH	Not Hispanic or Latino, White	Urban	1	Urban/suburban
17.53702172	2	44.906	13632	160.02	13621	-0.176177229	43.00773549	0.428152847	66.57300781	1.335281734	90.91079227	25.06124756	26.93868008	69.97665093	-0.241552225	0.297888937	1.340080885	5.082176264	43.00773549	-0.176177229	0	12	160.02	63	44.906	1584	66	98	Medicaid	17.5	1.095926867		Male	-1.983541835	17.9953057	0.147769097	-0.458283979	-2.54668627	-2.399063683	16.22014281	0.126313121	-0.353097764	-2.176909093	-0.179118339	ENGLISH	Not Hispanic or Latino, White	Urban	1	Urban/suburban
21.79779555	1	52.106	13645	154.61	13641	1.387174349	91.73056974	1.590021034	94.40849681	1.476706422	93.0122825	23.26786765	24.98649246	93.68196466	1.03556132	1.410387936	1.467135403	5.017179654	91.73056974	1.387174349	0	11	154.61	60.87	52.106	1838	65	115	Private	21.8	1.409856772		Female	-2.577474253	17.25000062	0.12719826	4.547794928	26.36402762	-3.007225737	16.09591292	0.110181915	3.675839308	22.83709738	1.381417909	ENGLISH	Not Hispanic or Latino, White	Urban	1	Urban/suburban
22.62924726	1	57.209	13646	159	13642	1.428795947	92.34685546	1.639934363	94.94905924	1.531905787	93.72271573	23.93493431	25.71609798	94.54484798	1.088934242	1.487130871	1.52176525	5.220324607	92.34685546	1.428795947	0	12	159	62.6	57.209	2018	46	99	Private	22.6	1.423223098		Female	-2.491918934	17.60447714	0.130056765	5.024770121	28.54256949	-3.007225737	16.09591292	0.110181915	3.89211846	24.18078725	1.435124673	ENGLISH	Not Hispanic or Latino, White	Urban	1	Urban/suburban
22.29579281	1	56.586	13647	159.31	13643	1.359632838	91.30269294	1.582707458	94.32559211	1.539817094	93.8197528	23.97340951	25.75759973	93.0021773	1.009028177	1.415043388	1.529756284	5.23202469	91.30269294	1.359632838	0	12	159.31	62.72	56.586	1996	64	118	Private	22.3	1.399522492		Female	-2.480514136	17.6565339	0.130410133	4.639258914	26.27502623	-3.007225737	16.09591292	0.110181915	3.573203498	22.19944601	1.358225641	ENGLISH	Not Hispanic or Latino, White	Urban	1	Urban/suburban
14.84916638	1	34.303	13687	151.99	13666	-1.128467432	12.95612818	0.336009684	63.15682181	1.917468524	97.2410782	22.19294502	23.77170374	66.90940011	-1.292691415	0.215662179	1.91565634	4.685077436	12.95612818	-1.128467432	0	10	151.99	59.84	34.303	1210	76	115	Medicaid	14.8	0.976983116		Female	-2.765648008	16.64613844	0.120112464	-1.796972063	-10.79512867	-3.007225737	16.09591292	0.110181915	-1.593916906	-9.902618842	-1.118453429	ENGLISH	Not Hispanic or Latino, White	Urban	1	Urban/suburban
16.51662009	1	40.2	13688	156.01	13667	-0.339327259	36.71816048	0.536500642	70.41937038	1.704736372	95.58781984	23.21934554	24.93269335	71.13301304	-0.451333692	0.36830237	1.698567311	5.002355407	36.71816048	-0.339327259	0	11	156.01	61.42	40.2	1418			Medicaid	16.5	1.058689833		Female	-2.590560148	17.20088732	0.126734613	-0.684267231	-3.978092629	-3.007225737	16.09591292	0.110181915	-0.556679949	-3.458517398	-0.337753707	ENGLISH	Not Hispanic or Latino, White	Urban	1	Urban/suburban
15.83754538	1	39.292	13689	157.51	13668	-0.745274563	22.80528776	0.393394045	65.29857664	1.862183774	96.87114046	23.27921617	24.99907161	68.03298386	-0.915291718	0.262567018	1.858996557	5.020641425	22.80528776	-0.745274563	0	11	157.51	62.01	39.292	1386	72	115	Medicaid	15.8	1.005494596		Female	-2.577474253	17.25000062	0.12719826	-1.412455237	-8.188146009	-3.007225737	16.09591292	0.110181915	-1.141643052	-7.092751171	-0.751300561	ENGLISH	Not Hispanic or Latino, White	Urban	1	Urban/suburban
14.57525935	1	37.308	13690	159.99	13669	-1.762852059	3.896272229	-0.073710033	47.06205576	1.917257886	97.23974113	23.62675474	25.38145389	61.6896375	-1.825708356	-0.100104975	1.915126011	5.126541308	3.896272229	-1.762852059	0	11	159.99	62.99	37.308	1316			Medicaid	14.6	0.911010648		Female	-2.527325681	17.45036072	0.128914497	-2.87510137	-16.47588503	-3.007225737	16.09591292	0.110181915	-2.266589771	-14.08177207	-1.768471291	ENGLISH	Not Hispanic or Latino, White	Urban	1	Urban/suburban
15.08469803	1	38.612	13691	159.99	13670	-1.384823827	8.305317169	0.058068299	52.31528873	1.855469678	96.82354073	23.70219012	25.46375318	63.64263366	-1.521684033	0.036868182	1.851809903	5.149501462	8.305317169	-1.384823827	0	12	159.99	62.99	38.612	1362			Medicaid	15.1	0.942852555		Female	-2.515320235	17.50138161	0.129309001	-2.416683582	-13.8085303	-3.007225737	16.09591292	0.110181915	-1.893845868	-11.76600468	-1.393401229	ENGLISH	Not Hispanic or Latino, White	Urban	1	Urban/suburban
15.24196007	1	40.001	13692	162	13671	-1.358105182	8.721515565	0.073069699	52.91246729	1.888558309	97.0524481	23.97340951	25.75759973	63.57860805	-1.498822901	0.047086702	1.885567333	5.23202469	8.721515565	-1.358105182	0	12	162	63.78	40.001	1411			Medicaid	15.2	0.940861733		Female	-2.480514136	17.6565339	0.130410133	-2.414573833	-13.67524253	-3.007225737	16.09591292	0.110181915	-1.859728855	-11.55404396	-1.360750198	ENGLISH	Not Hispanic or Latino, White	Urban	1	Urban/suburban
14.42624823	1	28.803	13726	141.3	13710	-1.769851811	3.837591513	-1.355978997	8.755292531	-0.372275205	35.48439788	23.25068791	24.96744717	62.04654367	-1.830959507	-1.488630234	-0.380116425	5.011935245	3.837591513	-1.769851811	0	11	141.3	55.63	28.803	1016	78	109	Private	14.4	1.020965904		Female	-2.590560148	17.20088732	0.126734613	-2.774639091	-16.13079046	-3.007225737	16.09591292	0.110181915	-2.257284695	-14.0239619	-1.75835621	ENGLISH	Not Hispanic or Latino, White	Urban	1	Urban/suburban
14.38810925	1	28.605	13727	141	13711	-1.829575285	3.365673613	-1.458981692	7.228507332	-0.473331556	31.79883262	23.33614016	25.06204941	61.65590862	-1.875900853	-1.576808706	-0.4828539	5.038012794	3.365673613	-1.829575285	0	11	141	55.51	28.605	1009	59	96	Private	14.4	1.02043328		Female	-2.577474253	17.25000062	0.12719826	-2.86189137	-16.59067401	-3.007225737	16.09591292	0.110181915	-2.313176596	-14.37120471	-1.818289062	ENGLISH	Not Hispanic or Latino, White	Urban	1	Urban/suburban
14.78798853	1	29.4	13728	141	13712	-1.515632452	6.480615821	-1.317810882	9.37834821	-0.514067199	30.36025048	23.3957475	25.12787401	63.20801902	-1.630772592	-1.454692489	-0.52426446	5.05618129	6.480615821	-1.515632452	0	11	141	55.512	29.4	1037.04	64	107	Private	14.8	1.048793513		Female	-2.564611831	17.29951367	0.127648067	-2.511525138	-14.51789447	-3.007225737	16.09591292	0.110181915	-2.017043771	-12.53140335	-1.512822881	ENGLISH	Not Hispanic or Latino, White	Urban	1	Urban/suburban
14.38970706	1	29.512	13729	143.21	13713	-1.981266084	2.378072086	-1.569183968	5.830253935	-0.492915016	31.10363183	23.80237992	25.57269224	60.45490874	-1.986649697	-1.667197388	-0.503680871	5.179980936	2.378072086	-1.981266084	0	12	143.21	56.38	29.512	1041			Private	14.4	1.004797644		Female	-2.503519447	17.55275674	0.129689741	-3.163049683	-18.02024451	-3.007225737	16.09591292	0.110181915	-2.46422856	-15.3096539	-1.985064853	ENGLISH	Not Hispanic or Latino, White	Urban	1	Urban/suburban
14.72896276	1	29.909	13730	142.5	13714	-1.71396164	4.326788559	-1.522167491	6.398355923	-0.635587769	26.25225718	23.86050126	25.6356596	61.72947751	-1.788298319	-1.628123476	-0.648256499	5.197673799	4.326788559	-1.71396164	0	12	142.5	56.102	29.909	1055			Private	14.7	1.033611422		Female	-2.491918934	17.60447714	0.130056765	-2.875514382	-16.33399481	-3.007225737	16.09591292	0.110181915	-2.227334254	-13.83788708	-1.72654639	ENGLISH	Not Hispanic or Latino, White	Urban	1	Urban/suburban
22.23681741	2	47.4	13771	146	13750	1.493578666	93.23571105	1.521459822	93.59277567	1.030814956	84.86861982	23.12426695	24.76354224	96.16225871	1.203709597	1.344932697	1.014479343	4.49225549	93.23571105	1.493578666	0	10	146	57.48	47.4	1672	70	103	Private	22.2	1.523069686		Male	-2.146051754	16.96062216	0.138353254	5.276195254	31.10850065	-2.399063683	16.22014281	0.126313121	4.606730873	28.40129663	1.484648027	ENGLISH	Not Hispanic or Latino, Black	Urban	1	Urban/suburban
22.05104147	2	47.004	13772	146	13751	1.450756796	92.6576203	1.466628525	92.8761432	0.993291821	83.97161189	23.17543337	24.82135489	95.14834574	1.150979999	1.279572296	0.977265664	4.507532643	92.6576203	1.450756796	0	10	146	57.48	47.004	1658	68	106	Private	22.1	1.510345306		Male	-2.146051754	16.96062216	0.138353254	5.090419311	30.0131638	-2.399063683	16.22014281	0.126313121	4.444526911	27.40128101	1.450432635	ENGLISH	Not Hispanic or Latino, Black	Urban	1	Urban/suburban
22.3203345	2	47.911	13773	146.51	13752	1.493106572	93.22953538	1.521278104	93.59049687	1.034575981	84.95665121	23.216974	24.8682686	96.13800016	1.203136492	1.345044944	1.018849961	4.51994658	93.22953538	1.493106572	0	10	146.51	57.68	47.911	1690			Private	22.3	1.52346833		Male	-2.134084303	17.0102643	0.138977537	5.310070203	31.21685889	-2.399063683	16.22014281	0.126313121	4.602011824	28.37220287	1.48347777	ENGLISH	Not Hispanic or Latino, Black	Urban	1	Urban/suburban
22.9093133	2	49.498	13774	146.99	13753	1.573720383	94.22239463	1.5870682	94.37514004	1.004051999	84.23232249	23.34792296	25.01606226	98.12141895	1.307378056	1.426403737	0.989265057	4.559088005	94.22239463	1.573720383	0	10	146.99	57.87	49.498	1746			Private	22.9	1.558562712		Male	-2.122547629	17.06021213	0.139585795	5.84910117	34.28504361	-2.399063683	16.22014281	0.126313121	5.032301134	31.02501127	1.569884307	ENGLISH	Not Hispanic or Latino, Black	Urban	1	Urban/suburban
22.32640212	2	49.7	13775	149.2	13754	1.350674114	91.1600076	1.287636105	90.10636675	0.724612522	76.56551128	24.08196848	25.84195668	92.71003795	1.033965976	1.078943747	0.718121742	4.779925783	91.1600076	1.350674114	0	11	149.2	58.74	49.7	1753.1	60	107	Private	22.3	1.496407649		Male	-2.053484173	17.4171909	0.143389972	4.909211216	28.18601027	-2.399063683	16.22014281	0.126313121	4.02733694	24.82923231	1.356593021	ENGLISH	Not Hispanic or Latino, Black	Urban	1	Urban/suburban
22.48766821	2	50.604	13777	150.01	13755	1.309158503	90.47596672	1.174488391	87.99002705	0.45696814	67.61530271	24.5202239	26.3333337	91.71069685	0.987545255	0.958719766	0.456260509	4.913747252	90.47596672	1.309158503	0	11	150.01	59.06	50.604	1785			Private	22.5	1.499077942		Male	-2.016107084	17.67819987	0.145619819	4.809468341	27.20564524	-2.399063683	16.22014281	0.126313121	3.827733414	23.59864188	1.309304824	ENGLISH	Not Hispanic or Latino, Black	Urban	1	Urban/suburban
22.56166011	2	51.511	13778	151.1	13756	1.285759718	90.07365338	1.151196097	87.51742147	0.399932394	65.53968439	24.74990225	26.59045404	91.1585827	0.961875623	0.934082437	0.401252432	4.984770255	90.07365338	1.285759718	0	12	151.1	59.49	51.511	1817			Private	22.6	1.493160828		Male	-1.998199572	17.83638347	0.146765161	4.725276644	26.49234724	-2.399063683	16.22014281	0.126313121	3.698286933	22.80058182	1.277842148	ENGLISH	Not Hispanic or Latino, Black	Urban	1	Urban/suburban
23.10491924	2	51.993	13779	150.01	13757	1.380677884	91.63109879	1.178662244	88.07336523	0.231133461	59.13944395	24.77427449	26.61772638	93.2617391	1.067369459	0.962197245	0.232106036	4.99234103	91.63109879	1.380677884	0	12	150.01	59.06	51.993	1834			Private	23.1	1.540225268		Male	-1.998199572	17.83638347	0.146765161	5.268535771	29.53813917	-2.399063683	16.22014281	0.126313121	4.123474343	25.42193611	1.376835976	ENGLISH	Not Hispanic or Latino, Black	Urban	1	Urban/suburban
22.77519281	2	51.511	13780	150.39	13758	1.318096265	90.62642877	1.132565725	87.13016655	0.263269341	60.38285056	24.79564634	26.6416411	91.85157953	0.996949012	0.914962407	0.264479977	4.998977554	90.62642877	1.318096265	0	12	150.39	59.21	51.511	1817	65	108	Private	22.8	1.514408725		Male	-1.998199572	17.83638347	0.146765161	4.938809345	27.68952211	-2.399063683	16.22014281	0.126313121	3.865410524	23.83092781	1.317597683	ENGLISH	Not Hispanic or Latino, Black	Urban	1	Urban/suburban
21.3306329	2	44.792	13768	144.91	13748	1.365283795	91.39180649	1.423192421	92.26598089	1.067323824	85.70871833	22.85862394	24.46300128	93.31547233	1.05065955	1.227501812	1.049591359	4.412941892	91.39180649	1.365283795	0	10	144.91	57.05	44.792	1580	66	110	Private	21.3	1.471991781		Male	-2.184580762	16.81367689	0.136385276	4.516956011	26.86477229	-2.399063683	16.22014281	0.126313121	4.035699459	24.8807887	1.360571601	ENGLISH	Not Hispanic or Latino, Black	Urban	1	Urban/suburban
21.4424674	2	45.388	13769	145.49	13749	1.376608971	91.56834121	1.445386834	92.58253703	1.104754232	86.53669515	22.92261098	24.53545829	93.54286655	1.063588541	1.253592626	1.087445919	4.432047579	91.56834121	1.376608971	0	10	145.49	57.28	45.388	1601			Private	21.4	1.473810392		Male	-2.184580762	16.81367689	0.136385276	4.628790508	27.52991234	-2.399063683	16.22014281	0.126313121	4.135618612	25.49680765	1.383240658	ENGLISH	Not Hispanic or Latino, Black	Urban	1	Urban/suburban
18.3691134	1	37.563	13813	143	13803	0.670137315	74.86148703	0.685669392	75.35391939	0.474930385	68.25817036	22.36849189	23.97324947	82.1204822	0.3935868	0.476661373	0.466730491	4.740066225	74.86148703	0.670137315	0	10	143	56.3	37.563	1325			Medicaid	18.4	1.284553385		Female	-2.718732873	16.77840363	0.121946849	1.590709774	9.48069798	-3.007225737	16.09591292	0.110181915	1.378782171	8.566038955	0.658377765	SPANISH	Hispanic or Latino	Urban	1	Urban/suburban
18.09142547	1	38.3	13814	145.5	13804	0.565340124	71.4078779	0.76359986	77.74471337	0.825939274	79.55807297	22.39186546	23.99999556	80.79463277	0.322477891	0.540710702	0.814973544	4.747358725	71.4078779	0.565340124	0	10	145.5	57.283	38.3	1351	60	103	Medicaid	18.1	1.243396939		Female	-2.718732873	16.77840363	0.121946849	1.313021837	7.825666054	-3.007225737	16.09591292	0.110181915	1.138090134	7.070677751	0.558681881	SPANISH	Hispanic or Latino	Urban	1	Urban/suburban
19.29339689	1	40.738	13815	145.31	13805	0.877313461	80.98417987	0.836887597	79.86721236	0.525808924	70.04895131	22.77900285	24.43982013	84.69816266	0.547794803	0.607330146	0.516950947	4.867321756	80.98417987	0.877313461	0	11	145.31	57.21	40.738	1437	68	118	Medicaid	19.3	1.327740478		Female	-2.659429443	16.96164317	0.124209969	2.331753716	13.74721595	-3.007225737	16.09591292	0.110181915	1.962836981	12.19462972	0.878059218	SPANISH	Hispanic or Latino	Urban	1	Urban/suburban
18.49675488	1	40.795	13817	148.51	13806	0.529732256	70.18512097	0.625686691	73.42397677	0.696266327	75.68689716	23.18216975	24.89137227	79.78871297	0.299648011	0.437396816	0.685229156	4.991003816	70.18512097	0.529732256	0	11	148.51	58.47	40.795	1439			Medicaid	18.5	1.245488848		Female	-2.590560148	17.20088732	0.126734613	1.295867559	7.533725065	-3.007225737	16.09591292	0.110181915	1.05424234	6.549751761	0.522429873	SPANISH	Hispanic or Latino	Urban	1	Urban/suburban
18.84884864	1	40.908	13818	147.32	13807	0.647897975	74.14745297	0.633780334	73.68879054	0.523263612	69.96045903	23.19073744	24.90090023	81.27748712	0.378652899	0.443953079	0.513852492	4.993620552	74.14745297	0.647897975	0	11	147.32	58	40.908	1443			Medicaid	18.8	1.279449405		Female	-2.590560148	17.20088732	0.126734613	1.647961317	9.580676197	-3.007225737	16.09591292	0.110181915	1.340685306	8.329352379	0.642734909	SPANISH	Hispanic or Latino	Urban	1	Urban/suburban
19.40601686	1	37.365	13886	138.76	13869	0.968948684	83.37146034	0.58841568	72.18733422	-0.243938416	40.36392581	22.49987494	24.12331199	86.24944318	0.622593394	0.401067988	-0.249016107	4.780977129	83.37146034	0.968948684	0	10	138.76	54.63	37.365	1318	63	112	Private	19.4	1.39853105		Female	-2.703555506	16.82349538	0.122532501	2.582521475	15.35068318	-3.007225737	16.09591292	0.110181915	2.221786587	13.80342077	0.966838404	ENGLISH	Not Hispanic or Latino, White	Rural	4	Rural
19.76359338	1	39.292	13887	141	13870	1.007059601	84.30469333	0.662822331	74.6277825	-0.111033128	45.57950383	22.79645099	24.45948439	86.69592204	0.655258641	0.46235049	-0.113555654	4.872701	84.30469333	1.007059601	0	11	141	55.51	39.292	1386	65	107	Private	19.8	1.401673289		Female	-2.659429443	16.96164317	0.124209969	2.801950211	16.51933237	-3.007225737	16.09591292	0.110181915	2.358641676	14.65366822	1.01137258	ENGLISH	Not Hispanic or Latino, White	Rural	4	Rural
19.85529507	1	40.313	13888	142.49	13871	0.973649035	83.48845847	0.627243765	73.47502703	-0.085338226	46.59962512	23.07909096	24.77655142	86.03153003	0.627264969	0.437316564	-0.087383074	4.95947542	83.48845847	0.973649035	0	11	142.49	56.1	40.313	1422	60	99	Private	19.9	1.393451826		Female	-2.617413511	17.10389705	0.125765895	2.751398024	16.08638088	-3.007225737	16.09591292	0.110181915	2.268409156	14.09307548	0.981922996	ENGLISH	Not Hispanic or Latino, White	Rural	4	Rural
20.33102978	1	41.872	13889	143.51	13872	1.049419429	85.30074401	0.670419246	74.87047153	-0.104398947	45.84263792	23.31912755	25.04324845	87.18606531	0.693887521	0.475254799	-0.10699779	5.032819794	85.30074401	1.049419429	0	11	143.51	56.5	41.872	1477	66	104	Private	20.3	1.416697776		Female	-2.577474253	17.25000062	0.12719826	3.081029156	17.86103795	-3.007225737	16.09591292	0.110181915	2.490298763	15.47162174	1.053212613	ENGLISH	Not Hispanic or Latino, White	Rural	4	Rural
20.63908557	1	44.599	13890	147	13873	1.045323818	85.20633334	0.736062029	76.91535252	0.09272002	53.6937004	23.72176663	25.48508912	87.00484195	0.69233906	0.536257042	0.090306021	5.155450486	85.20633334	1.045323818	0	12	147	57.874	44.599	1573.2			Private	20.6	1.404019426		Female	-2.515320235	17.50138161	0.129309001	3.137703956	17.92832147	-3.007225737	16.09591292	0.110181915	2.458876999	15.27640595	1.043872708	ENGLISH	Not Hispanic or Latino, White	Rural	4	Rural
20.71677746	1	44.962	13891	147.32	13874	1.026941883	84.77760846	0.670831529	74.88360702	-0.005847658	49.76671354	23.90740567	25.686396	86.65422652	0.677293564	0.485134393	-0.006019336	5.211937932	84.77760846	1.026941883	0	12	147.32	58	44.962	1586	54	96	Private	20.7	1.406243379		Female	-2.491918934	17.60447714	0.130056765	3.112300322	17.67902731	-3.007225737	16.09591292	0.110181915	2.410745416	14.97737611	1.028920979	ENGLISH	Not Hispanic or Latino, White	Rural	4	Rural
16.6714863	2	32.999	13940	140.69	13920	-0.182237537	42.76981578	-0.25655839	39.87598499	0.048349563	51.92811726	23.43069068	25.10939796	71.15234686	-0.248633576	-0.33465232	0.047021002	4.583855097	42.76981578	-0.182237537	0	10	140.69	55.39	32.999	1164	62	111	Private	16.7	1.184980191		Male	-2.111437411	17.11045106	0.140177947	-0.438964756	-2.565477408	-2.399063683	16.22014281	0.126313121	-0.374965783	-2.311729236	-0.19058573	ENGLISH	Not Hispanic or Latino, White	Urban	1	Urban/suburban
16.39593298	2	33.112	13941	142.11	13921	-0.409614957	34.10442116	-0.483319298	31.44345198	-0.083733939	46.66339864	23.87453792	25.60897617	68.67539401	-0.534253567	-0.606715087	-0.085367341	4.717182871	34.10442116	-0.409614957	0	11	142.11	55.95	33.112	1168	55	103	Private	16.4	1.153749418		Male	-2.071172932	17.31402878	0.142384404	-0.918095797	-5.302612171	-2.399063683	16.22014281	0.126313121	-0.763010619	-4.704093102	-0.405078489	ENGLISH	Not Hispanic or Latino, White	Urban	1	Urban/suburban
15.81790123	2	32.8	13942	144	13922	-0.757111795	22.44914441	-0.664009207	25.33422091	-0.007801642	49.68876268	24.10701727	25.87007187	65.61533954	-0.924961429	-0.809233252	-0.007912503	4.787525052	22.44914441	-0.757111795	0	11	144	56.693	32.8	1157	60	105	Private	15.8	1.098465364		Male	-2.045235058	17.46906585	0.143868341	-1.651164615	-9.451934234	-2.399063683	16.22014281	0.126313121	-1.34604195	-8.298582609	-0.765208098	ENGLISH	Not Hispanic or Latino, White	Urban	1	Urban/suburban
16.08948813	2	34.104	13943	145.59	13923	-0.637381917	26.19380522	-0.506739879	30.61686726	0.129794739	55.16355873	24.20391533	25.97879474	66.47473315	-0.79621619	-0.633807471	0.128479101	4.816975257	26.19380522	-0.637381917	0	11	145.59	57.32	34.104	1203	54	103	Private	16.1	1.105123163		Male	-2.03737688	17.52111811	0.144330469	-1.431629985	-8.170882565	-2.399063683	16.22014281	0.126313121	-1.159882739	-7.150878711	-0.644980119	ENGLISH	Not Hispanic or Latino, White	Urban	1	Urban/suburban
16.08948813	2	34.104	13944	145.59	13924	-0.652755804	25.69568601	-0.54262163	29.36951715	0.074749096	52.97928279	24.26934709	26.05217954	66.29551288	-0.813165211	-0.674701069	0.074098286	4.836911912	25.69568601	-0.652755804	0	11	145.59	57.32	34.104	1203	63	101	Private	16.1	1.105123163		Male	-2.03737688	17.52111811	0.144330469	-1.431629985	-8.170882565	-2.399063683	16.22014281	0.126313121	-1.159882739	-7.150878711	-0.644980119	ENGLISH	Not Hispanic or Latino, White	Urban	1	Urban/suburban
16.31410704	2	35.21	13945	146.91	13925	-0.609027303	27.12531709	-0.531906784	29.73952792	3.89E-04	50.0155236	24.56321228	26.38147334	66.41683041	-0.765300864	-0.662808864	3.89E-04	4.927004073	27.12531709	-0.609027303	0	11	146.91	57.84	35.21	1242	53	103	Private	16.3	1.110483088		Male	-2.009769905	17.7308234	0.146017491	-1.416716355	-7.990132908	-2.399063683	16.22014281	0.126313121	-1.121120416	-6.911902252	-0.620805345	ENGLISH	Not Hispanic or Latino, White	Urban	1	Urban/suburban
16.12001315	2	30.788	13939	138.2	13919	-0.330442804	37.05327015	-0.337528507	36.78592631	0.043246648	51.72475399	22.91617792	24.52817569	70.34337581	-0.436879463	-0.434169738	0.041774496	4.430126829	37.05327015	-0.330442804	0	10	138.2	54.41	30.788	1086	60	102	Private	16.1	1.166426422		Male	-2.184580762	16.81367689	0.136385276	-0.693663738	-4.125592172	-2.399063683	16.22014281	0.126313121	-0.619757723	-3.820914094	-0.323574725	ENGLISH	Not Hispanic or Latino, White	Urban	1	Urban/suburban
15.3410952	1	32.885	13965	146.41	13959	-0.993943397	16.01252126	-0.386674959	34.94984282	0.517988275	69.77667751	23.01580208	24.70584243	66.65461906	-1.166582993	-0.498560667	0.508938712	4.940087143	16.01252126	-0.993943397	0	11	146.41	57.64	32.885	1160	58	99	Private	15.3	1.047817444		Female	-2.617413511	17.10389705	0.125765895	-1.762801852	-10.30643395	-3.007225737	16.09591292	0.110181915	-1.453354195	-9.029336841	-1.000548541	ENGLISH	Not Hispanic or Latino, White	Urban	1	Urban/suburban
15.21303014	1	32.517	13966	146.2	13960	-1.105006457	13.45783957	-0.498353868	30.91173231	0.435869484	66.85342864	23.09051807	24.78930246	65.88431709	-1.272148727	-0.629672729	0.42772653	4.962973038	13.45783957	-1.105006457	0	11	146.2	57.56	32.517	1147	54	86	Private	15.2	1.040562937		Female	-2.603872392	17.15218302	0.126257147	-1.939152877	-11.30557478	-3.007225737	16.09591292	0.110181915	-1.588044272	-9.866133592	-1.115393917	ENGLISH	Not Hispanic or Latino, White	Urban	1	Urban/suburban
16.43451686	1	36.599	13967	149.23	13961	-0.499823782	30.85995818	-0.18036683	42.84322966	0.464342039	67.87986452	23.63515382	25.39063882	69.53420733	-0.643641318	-0.240183169	0.454766982	5.129093886	30.85995818	-0.499823782	0	11	149.23	58.75	34.501	1217	62	106	Private	16.4	1.101287734		Female	-2.527325681	17.45036072	0.128914497	-1.015843859	-5.821334444	-3.007225737	16.09591292	0.110181915	-0.80084178	-4.975435593	-0.502354557	ENGLISH	Not Hispanic or Latino, White	Urban	1	Urban/suburban
19.99100685	2	37.79	13991	137.49	13984	1.045337382	85.20664668	0.663809901	74.65940061	-0.082203687	46.72423706	22.94506863	24.56087906	87.12550473	0.724802781	0.484356515	-0.085035811	4.438752219	85.20664668	1.045337382	0	10	137.49	54.13	37.79	1333	58	100	Medicaid	20	1.453997153		Male	-2.171295888	16.86231366	0.137057004	3.128693191	18.55435294	-2.399063683	16.22014281	0.126313121	2.773624846	17.09987932	1.03820215	ENGLISH	Not Hispanic or Latino, White	Urban	1	Urban/suburban
22.69450829	2	46.408	13992	143	13985	1.457307049	92.7484179	1.118563794	86.83368616	0.067544974	52.69260701	23.83986419	25.57000311	95.19562742	1.15890923	0.902085099	0.066233871	4.706724526	92.7484179	1.457307049	0	11	143	56.3	46.408	1637	75	107	Private	22.7	1.587028552		Male	-2.071172932	17.31402878	0.142384404	5.380479509	31.07583785	-2.399063683	16.22014281	0.126313121	4.471606354	27.56823048	1.454921271	ENGLISH	Not Hispanic or Latino, White	Urban	1	Urban/suburban
23.11278068	2	49.612	13993	146.51	13986	1.470195379	92.9245577	1.224650885	88.96466065	0.247517109	59.7745974	24.21326449	25.98928246	95.45503744	1.174512261	1.01151212	0.245223812	4.819818842	92.9245577	1.470195379	0	11	146.51	57.68	49.612	1750	60	114	Private	23.1	1.577556527		Male	-2.03737688	17.52111811	0.144330469	5.591662574	31.91384556	-2.399063683	16.22014281	0.126313121	4.530271768	27.92991296	1.466551793	ENGLISH	Not Hispanic or Latino, White	Urban	1	Urban/suburban
23.92172945	2	54.913	13994	151.51	13987	1.514115959	93.50017841	1.385514865	91.70524548	0.417146018	66.17141965	24.79252935	26.63815326	96.48765202	1.228904224	1.186234381	0.418863063	4.998009778	93.50017841	1.514115959	0	12	151.51	59.65	54.913	1937	76	101	Private	23.9	1.578887826		Male	-1.998199572	17.83638347	0.146765161	6.08534598	34.11760007	-2.399063683	16.22014281	0.126313121	4.762759351	29.36323932	1.513183592	ENGLISH	Not Hispanic or Latino, White	Urban	1	Urban/suburban
20.93635246	2	38.952	14013	136.4	13998	1.26665965	89.73614932	0.799749215	78.8071944	-0.245506698	40.30320615	22.94506863	24.56087906	91.24554299	0.942502231	0.600189176	-0.253235507	4.438752219	89.73614932	1.26665965	0	10	136.4	53.7	38.952	1374	47	108	Medicaid	20.9	1.534923201		Male	-2.171295888	16.86231366	0.137057004	4.074038797	24.16061567	-2.399063683	16.22014281	0.126313121	3.611685308	22.26666775	1.259860066	ENGLISH	Not Hispanic or Latino, White	Urban	1	Urban/suburban
23.62364908	2	48.308	14014	143	13999	1.611576712	94.64729591	1.279959264	89.97202685	0.067544974	52.69260701	23.83986419	25.57000311	99.09305226	1.358746538	1.070463609	0.066233871	4.706724526	94.64729591	1.611576712	0	11	143	56.3	48.308	1704	66	114	Private	23.6	1.652003432		Male	-2.071172932	17.31402878	0.142384404	6.309620298	36.44224217	-2.399063683	16.22014281	0.126313121	5.24379624	32.32891536	1.609313347	ENGLISH	Not Hispanic or Latino, White	Urban	1	Urban/suburban
23.9660349	2	51.086	14015	146	14000	1.607728926	94.60527198	1.339954085	90.98698637	0.177952952	57.06200377	24.21326449	25.98928246	98.9789498	1.353330301	1.136375626	0.176237614	4.819818842	94.60527198	1.607728926	0	11	146	57.48	51.086	1802	56	104	Private	24	1.64150924		Male	-2.03737688	17.52111811	0.144330469	6.444916793	36.78370725	-2.399063683	16.22014281	0.126313121	5.221564107	32.19185039	1.604258817	ENGLISH	Not Hispanic or Latino, White	Urban	1	Urban/suburban
22.90568844	2	50.519	14016	148.51	14001	1.420554145	92.22767914	1.259668603	89.61055319	0.445242173	67.19276237	24.30047264	26.08707993	94.26025895	1.114496894	1.048669199	0.442422783	4.846409603	92.22767914	1.420554145	0	11	148.51	58.47	50.519	1782			Private	22.9	1.542366739		Male	-2.029906684	17.57333347	0.144776372	5.332354966	30.34344608	-2.399063683	16.22014281	0.126313121	4.294082184	26.47376311	1.415683417	ENGLISH	Not Hispanic or Latino, White	Urban	1	Urban/suburban
24.11458215	2	55.707	14017	151.99	14002	1.544294301	93.87414737	1.44028524	92.51066422	0.481936404	68.50744376	24.79252935	26.63815326	97.26551819	1.267827125	1.249244484	0.48383652	4.998009778	93.87414737	1.544294301	0	12	151.99	59.84	55.707	1965	53	105	Private	24.1	1.586590048		Male	-1.998199572	17.83638347	0.146765161	6.278198677	35.19883214	-2.399063683	16.22014281	0.126313121	4.913697521	30.29379938	1.543372266	ENGLISH	Not Hispanic or Latino, White	Urban	1	Urban/suburban
24.13328847	2	56.501	14018	153.01	14003	1.527930405	93.6735091	1.444212923	92.56604546	0.503150253	69.25706812	24.92287065	26.78395068	96.83189712	1.246400035	1.253241582	0.506244937	5.03871059	93.6735091	1.527930405	0	12	153.01	60.24	56.501	1993	67	111	Private	24.1	1.577236028		Male	-1.992958064	17.88929321	0.147115364	6.243995257	34.90353243	-2.399063683	16.22014281	0.126313121	4.860875426	29.96814198	1.53262791	ENGLISH	Not Hispanic or Latino, White	Urban	1	Urban/suburban
15.625	2	28.9	14034	136	14031	-0.622022815	26.6963433	-0.773022434	21.97545521	-0.381978044	35.12388254	23.06023962	24.69116772	67.75731847	-0.777693335	-0.925297965	-0.392677595	4.473135666	26.6963433	-0.622022815	0	10	136	53.543	28.9	1019.41	51	99	Private	15.6	1.148897059		Male	-2.158454232	16.91130036	0.137713039	-1.28630036	-7.606158797	-2.399063683	16.22014281	0.126313121	-1.131601372	-6.976519169	-0.626414847	ENGLISH	Not Hispanic or Latino, Other	Urban	1	Urban/suburban
16.41285588	2	32.404	14035	140.51	14032	-0.450902688	32.6029843	-0.722018552	23.51415359	-0.476765321	31.67646212	24.09134696	25.85248346	68.12759744	-0.583603626	-0.871699194	-0.48212121	4.782771295	32.6029843	-0.450902688	0	11	140.51	55.32	32.404	1143	53	94	Private	16.4	1.168091657		Male	-2.045235058	17.46906585	0.143868341	-1.056209973	-6.046173171	-2.399063683	16.22014281	0.126313121	-0.861030401	-5.308402099	-0.462359983	ENGLISH	Not Hispanic or Latino, Other	Urban	1	Urban/suburban
17.01215182	2	34.4	14037	142.2	14033	-0.256946954	39.86098614	-0.591396647	27.71273432	-0.533307975	29.69102041	24.44300335	26.24682782	69.59926969	-0.345979006	-0.729599775	-0.535068076	4.890029223	39.86098614	-0.256946954	0	11	142.2	55.984	34.4	1213.41			Private	17	1.196353855		Male	-2.022817914	17.62569869	0.145206138	-0.61354687	-3.480979002	-2.399063683	16.22014281	0.126313121	-0.49115613	-3.028062918	-0.252954753	ENGLISH	Not Hispanic or Latino, Other	Urban	1	Urban/suburban
18.21508916	1	33.197	14046	135	14040	0.592553496	72.32599953	-0.001498088	49.94023495	-0.789256092	21.49811721	22.47067178	24.09000313	81.06161374	0.340482226	-0.002081712	-0.800590348	4.771902324	72.32599953	0.592553496	0	10	135	53.15	33.197	1171	78	95	Medicaid	18.2	1.349265864		Female	-2.703555506	16.82349538	0.122532501	1.391593783	8.271728032	-3.007225737	16.09591292	0.110181915	1.197211497	7.437984432	0.583648671	ENGLISH	Not Hispanic or Latino, White	Frontier	10	Rural
18.87517147	1	34.4	14048	135	14041	0.799748007	78.80715938	0.146924247	55.84040932	-0.835958882	20.15890176	22.54362835	24.17311418	83.72730056	0.48765443	0.091260376	-0.847503356	4.794563716	78.80715938	0.799748007	0	10	135	53.15	34.4	1213.41			Medicaid	18.9	1.398160849		Female	-2.703555506	16.82349538	0.122532501	2.051676088	12.19530211	-3.007225737	16.09591292	0.110181915	1.765091387	10.96608434	0.8070671	ENGLISH	Not Hispanic or Latino, White	Frontier	10	Rural
18.51820443	1	40.398	14049	147.7	14043	0.367922609	64.35345293	0.174071777	56.90954735	0.061190742	52.43963485	23.88806736	25.66549761	77.52073098	0.200733617	0.113896147	0.059528003	5.206052995	64.35345293	0.367922609	0	12	147.7	58.15	40.398	1425	66	120	Medicaid	18.5	1.253771458		Female	-2.491918934	17.60447714	0.130056765	0.913727294	5.190312024	-3.007225737	16.09591292	0.110181915	0.70776071	4.397145494	0.365538483	ENGLISH	Not Hispanic or Latino, White	Frontier	10	Rural
20.10999517	2	41.816	14064	144.2	14052	1.008667958	84.34330482	0.935583696	82.52562139	0.647981677	74.15015994	23.29676205	24.95833873	86.32098798	0.691576576	0.723932792	0.634705672	4.543790252	84.34330482	1.008667958	0	10	144.2	56.77	41.816	1475	53	107	Private	20.1	1.394590511		Male	-2.134084303	17.0102643	0.138977537	3.099730872	18.22270846	-2.399063683	16.22014281	0.126313121	2.686404807	16.56215262	1.012844923	ENGLISH	Not Hispanic or Latino, White	Rural	2	Urban/suburban
20.19175094	2	41.986	14065	144.2	14053	1.017062066	84.54380476	0.922267244	82.18054024	0.600842902	72.60276868	23.36062717	25.03039362	86.43496938	0.699081634	0.711783325	0.588510052	4.562885651	84.54380476	1.017062066	0	10	144.2	56.77	41.986	1481	57	108	Private	20.2	1.400260121		Male	-2.122547629	17.06021213	0.139585795	3.131538809	18.35580229	-2.399063683	16.22014281	0.126313121	2.69423384	16.61041996	1.014991248	ENGLISH	Not Hispanic or Latino, White	Rural	2	Urban/suburban
20.34720626	2	47.004	14066	151.99	14054	0.845202928	80.10012262	0.880555627	81.07208078	0.745979985	77.21602471	24.49553352	26.30567554	83.06496465	0.551709814	0.674206176	0.744724999	4.90616553	80.10012262	0.845202928	0	11	151.99	59.84	47.004	1658			Private	20.3	1.338720065		Male	-2.016107084	17.67819987	0.145619819	2.669006392	15.09772721	-2.399063683	16.22014281	0.126313121	2.12419424	13.09602674	0.840803918	ENGLISH	Not Hispanic or Latino, White	Rural	2	Urban/suburban
24.34454629	1	55.508	14083	151	14080	1.863487435	96.88031406	1.992570335	97.68457419	1.310005136	90.4902951	22.81664756	24.4822419	106.6964208	1.725570009	1.987757291	1.299638181	4.878921695	96.22921662	1.777928081	0	11	151	59.45	55.508	1958	73	125	Medicaid	24.3	1.612221609		Female	-2.645190534	17.00861766	0.124742239	7.335928632	43.13065752	-3.007225737	16.09591292	0.110181915	6.131948153	38.09630546	1.856825577	SPANISH	Hispanic or Latino	Urban	1	Urban/suburban
23.70665665	1	54.204	14084	151.21	14081	1.766336902	96.13303279	1.883224381	97.01650169	1.280423779	89.98019324	22.89765893	24.57339128	103.5331024	1.55605551	1.814730556	1.269753881	4.903835316	95.65517167	1.712000552	0	11	151.21	59.53	54.204	1912	85	123		23.7	1.567796882		Female	-2.645190534	17.00861766	0.124742239	6.698038994	39.38026669	-3.007225737	16.09591292	0.110181915	5.598749647	34.78367257	1.771420972	SPANISH	Hispanic or Latino	Urban	1	Urban/suburban
23.3158191	1	49.7	14082	146	14079	1.834365492	96.67001208	1.924909371	97.28796513	1.117390218	86.80862421	22.09336085	23.65683778	105.5331475	1.67254645	1.876644958	1.105979766	4.653700165	96.03603395	1.754883009	0	10	146	57.48	49.7	1753.1	46	108	Medicaid	23.3	1.596973911		Female	-2.781736856	16.60308661	0.119475785	6.712732493	40.43062986	-3.007225737	16.09591292	0.110181915	6.00145487	37.28558237	1.838825512	SPANISH	Hispanic or Latino	Urban	1	Urban/suburban
15.12283359	2	27.811	14090	135.61	14085	-1.130335642	12.91674107	-1.55933631	5.945840096	-1.086795219	13.85636605	23.99419386	25.74340517	63.02705426	-1.293434179	-1.657880032	-1.095440503	4.753337393	12.91674107	-1.130335642	0	11	135.61	53.39	27.811	981			Medicaid	15.1	1.115170975		Male	-2.062128649	17.3655072	0.142895332	-2.242673614	-12.91452987	-2.399063683	16.22014281	0.126313121	-1.851670463	-11.41587028	-1.119778123	ENGLISH	Not Hispanic or Latino, Asian	Rural	4	Rural
15.55706453	2	30.929	14091	141	14086	-1.018995515	15.41025478	-1.278444142	10.05464341	-0.821459142	20.56923938	24.59083196	26.41240168	63.26367712	-1.189113604	-1.416521644	-0.821495314	4.935517197	15.41025478	-1.018995515	0	11	141	55.51	30.929	1091	73	114	Medicaid	15.6	1.10333791		Male	-2.009769905	17.7308234	0.146017491	-2.173758866	-12.25977394	-2.399063683	16.22014281	0.126313121	-1.720207037	-10.60537541	-1.02446472	ENGLISH	Not Hispanic or Latino, Asian	Rural	4	Rural
15.2173136	2	30.788	14092	142.24	14087	-1.220795149	11.10817954	-1.307498701	9.552169789	-0.656799411	25.56549514	24.59397608	26.41592239	61.87414979	-1.376753771	-1.44246603	-0.656790906	4.936486086	11.10817954	-1.220795149	0	11	142.24	56	30.788	1086	64	116	Medicaid	15.2	1.069833633		Male	-2.009769905	17.7308234	0.146017491	-2.513509802	-14.17593388	-2.399063683	16.22014281	0.126313121	-1.989069403	-12.26295863	-1.225579378	ENGLISH	Not Hispanic or Latino, Asian	Rural	4	Rural
17.07009809	2	36.287	14120	145.8	14112	-0.145727089	44.2068418	-0.105794219	45.78728116	0.280676086	61.05205737	24.05692409	25.8138447	70.95711	-0.20064418	-0.141736899	0.277117109	4.772325459	44.2068418	-0.145727089	0	11	145.8	57.4	36.287	1280	69	116	Private	17.1	1.170788621		Male	-2.053484173	17.4171909	0.143389972	-0.347092808	-1.992817385	-2.399063683	16.22014281	0.126313121	-0.284742218	-1.755485268	-0.143324103	ENGLISH	Not Hispanic or Latino, White	Urban	1	Urban/suburban
18.31471567	2	39.9	14121	147.6	14113	0.208474516	58.25707605	0.065843598	52.62488273	0.023167521	50.92416768	24.64301526	26.47082388	74.32010847	0.1154864	0.042917679	0.023198379	4.951640032	58.25707605	0.208474516	0	11	147.6	58.11	39.9	1407.42			Private	18.3	1.240834395		Male	-2.009769905	17.7308234	0.146017491	0.583892267	3.293091665	-2.399063683	16.22014281	0.126313121	0.462063941	2.848704515	0.214823118	ENGLISH	Not Hispanic or Latino, White	Urban	1	Urban/suburban
19.14900227	2	43.091	14122	150.01	14114	0.371666635	64.49294653	0.174528723	56.92750202	-0.143982256	44.27572405	25.19262562	27.08553358	76.01034746	0.213616471	0.115477201	-0.142056219	5.123744984	64.49294653	0.371666635	0	12	150.01	59.06	43.091	1520	62	118	Private	19.1	1.27651505		Male	-1.979359041	18.04838216	0.148072891	1.10062011	6.098164924	-2.399063683	16.22014281	0.126313121	0.843775186	5.202020698	0.377235109	ENGLISH	Not Hispanic or Latino, White	Urban	1	Urban/suburban
22.87732645	1	43.998	14158	138.68	14150	1.607436828	94.60207117	0.999171511	84.1144193	-0.656731107	25.56769144	23.11064558	24.81175847	98.99042572	1.314789175	0.759304475	-0.667833282	4.969128721	94.60207117	1.607436828	0	11	138.68	54.6	43.998	1552	56	98	Medicaid	22.9	1.649648576		Female	-2.603872392	17.15218302	0.126257147	5.725143429	33.37851178	-3.007225737	16.09591292	0.110181915	4.688532468	29.12871417	1.604888295	ENGLISH	Not Hispanic or Latino, White	Urban	1	Urban/suburban
22.96003245	1	43.998	14159	138.43	14151	1.607153247	94.59896224	0.954968865	83.02032788	-0.749574237	22.67555859	23.19648394	24.90729036	98.98065809	1.314748122	0.719652111	-0.761566448	4.995374995	94.59896224	1.607153247	0	11	138.43	54.5	43.998	1552	48	90	Medicaid	23	1.658602359		Female	-2.590560148	17.20088732	0.126734613	5.759145133	33.48167467	-3.007225737	16.09591292	0.110181915	4.685304912	29.10866215	1.604420729	ENGLISH	Not Hispanic or Latino, White	Urban	1	Urban/suburban
23.23048696	1	44.112	14160	137.8	14152	1.642137309	94.97192243	0.939433671	82.62459339	-0.874914815	19.08101287	23.24787659	24.96433028	99.92519904	1.364916686	0.706304624	-0.88764166	5.011076597	94.97192243	1.642137309	0	11	137.8	54.252	44.112	1556	61	107	Medicaid	23.2	1.685811826		Female	-2.590560148	17.20088732	0.126734613	6.02959964	35.05400348	-3.007225737	16.09591292	0.110181915	4.90533094	30.47563046	1.64749301	ENGLISH	Not Hispanic or Latino, White	Urban	1	Urban/suburban
22.31235867	1	43.545	14161	139.7	14153	1.460190574	92.78811474	0.797592776	78.74465777	-0.709617197	23.89707763	23.40990346	25.14346749	95.31162192	1.123111426	0.583165167	-0.721876909	5.060501255	92.78811474	1.460190574	0	11	139.7	55	43.545	1536	64	100	Medicaid	22.3	1.597162396		Female	-2.564611831	17.29951367	0.127648067	5.012845004	28.97679727	-3.007225737	16.09591292	0.110181915	4.025891533	25.01188689	1.464128	ENGLISH	Not Hispanic or Latino, White	Urban	1	Urban/suburban
18.56548638	1	34.927	14157	137.16	14149	0.797495227	78.7418263	0.484697413	68.6054499	-0.210811081	41.65173455	22.09336085	23.65683778	84.03197006	0.48652717	0.320855618	-0.215388001	4.653700165	78.7418263	0.797495227	0	10	137.16	54	34.927	1232	56	92	Medicaid	18.6	1.353564186		Female	-2.781736856	16.60308661	0.119475785	1.962399767	11.81948762	-3.007225737	16.09591292	0.110181915	1.754464914	10.90006465	0.80370912	ENGLISH	Not Hispanic or Latino, White	Urban	1	Urban/suburban
15.06411134	1	28.605	14201	137.8	14186	-0.964565079	16.73813488	-0.706258202	24.00137909	-0.173728488	43.10394239	22.18128943	23.7582829	67.91359623	-1.136733371	-0.86250193	-0.177545689	4.681411988	16.73813488	-0.964565079	0	10	137.8	54.25	28.605	1009	69	110	Private	15.1	1.0931866		Female	-2.765648008	16.64613844	0.120112464	-1.582027099	-9.503868447	-3.007225737	16.09591292	0.110181915	-1.403260401	-8.71811626	-0.957567456	ENGLISH	Not Hispanic or Latino, White	Urban	1	Urban/suburban
14.0877551	1	27.612	14202	140	14187	-1.907341448	2.823819311	-1.267326321	10.25193164	-0.184104484	42.69657445	22.68616267	24.33489849	62.09844877	-1.933168032	-1.41158924	-0.188089341	4.838679876	2.823819311	-1.907341448	0	11	140	55.12	27.612	974	72	116	Private	14.1	1.006268222		Female	-2.673903164	16.91512487	0.123664186	-2.827369768	-16.71503929	-3.007225737	16.09591292	0.110181915	-2.397117866	-14.89271145	-1.907625695	ENGLISH	Not Hispanic or Latino, White	Urban	1	Urban/suburban
14.79603941	1	29.625	14203	141.5	14188	-1.375595521	8.447344708	-0.975169618	16.47380651	-0.140777024	44.40230473	22.94964887	24.63177072	64.47174633	-1.513469669	-1.137351986	-0.143983723	4.919792368	8.447344708	-1.375595521	0	11	141.5	55.71	29.625	1045			Private	14.8	1.045656495		Female	-2.631185649	17.05603879	0.125260905	-2.259999384	-13.2504353	-3.007225737	16.09591292	0.110181915	-1.876033247	-11.65533919	-1.3761279	ENGLISH	Not Hispanic or Latino, White	Urban	1	Urban/suburban
15.08978422	1	30	14204	141	14189	-1.160717314	12.28784393	-0.912337223	18.07956126	-0.230574047	40.88228657	22.97552562	24.66075359	65.67764528	-1.323506806	-1.074970795	-0.235592888	4.927738167	12.28784393	-1.160717314	0	11	141	55.512	30	1058.21	68	110	Private	15.1	1.070197462		Female	-2.631185649	17.05603879	0.125260905	-1.966254574	-11.52820182	-3.007225737	16.09591292	0.110181915	-1.632194672	-10.14042931	-1.153807116	ENGLISH	Not Hispanic or Latino, White	Urban	1	Urban/suburban
14.82855081	1	30.107	14205	142.49	14190	-1.434921381	7.565475109	-1.05974188	14.46310221	-0.192501674	42.36746286	23.23652695	24.95174614	63.81569347	-1.563869864	-1.218300953	-0.196991117	5.007608855	7.565475109	-1.434921381	0	11	142.49	56.1	30.107	1062	65	105	Private	14.8	1.040673087		Female	-2.590560148	17.20088732	0.126734613	-2.37233651	-13.79194262	-3.007225737	16.09591292	0.110181915	-1.929994756	-11.99058895	-1.427949112	ENGLISH	Not Hispanic or Latino, White	Urban	1	Urban/suburban
14.88403495	1	31.298	14206	145.01	14191	-1.557849174	5.963450299	-1.166904611	12.16244469	-0.213658894	41.54065345	23.76341156	25.53036279	62.63425144	-1.665144649	-1.316657078	-0.219157521	5.16813167	5.963450299	-1.557849174	0	12	145.01	57.09	31.298	1104	64	121	Private	14.9	1.026414382		Female	-2.515320235	17.50138161	0.129309001	-2.617346661	-14.95508594	-3.007225737	16.09591292	0.110181915	-2.051096468	-12.74296449	-1.546464085	ENGLISH	Not Hispanic or Latino, White	Urban	1	Urban/suburban
18.37300017	2	32.5	14226	133	14219	0.404426649	65.70504967	-0.539956286	29.46135898	-1.317675542	9.380614272	23.79567169	25.52031596	77.21152153	0.235260312	-0.671430741	-1.327696551	4.693414183	65.70504967	0.404426649	0	11	133	52.362	32.5	1146.39	70	102	Medicaid	18.4	1.381428584		Male	-2.080621484	17.26276973	0.141857186	1.11023044	6.431357522	-2.399063683	16.22014281	0.126313121	0.928868964	5.726638627	0.412087754	SPANISH	Hispanic or Latino	Urban	1	Urban/suburban
17.60877915	2	32.092	14227	135	14220	0.062317671	52.48450717	-0.784561854	21.63552514	-1.2559313	10.45704395	24.10701727	25.87007187	73.04420515	0.033443675	-0.93776739	-1.262662367	4.787525052	52.48450717	0.062317671	0	11	135	53.15	32.092	1132	76	115	Medicaid	17.6	1.304354011		Male	-2.045235058	17.46906585	0.143868341	0.1397133	0.799775447	-2.399063683	16.22014281	0.126313121	0.113895344	0.702184596	0.054921058	SPANISH	Hispanic or Latino	Urban	1	Urban/suburban
18.47040816	2	36.202	14228	140	14221	0.234995306	59.28938116	-0.497278028	30.94965019	-1.11389159	13.26628488	24.77427449	26.61772638	74.55478936	0.13092797	-0.623478464	-1.111302104	4.99234103	59.28938116	0.234995306	0	12	140	55.12	36.202	1277	67	126	Medicaid	18.5	1.319314869		Male	-1.998199572	17.83638347	0.146765161	0.634024693	3.554670678	-2.399063683	16.22014281	0.126313121	0.496226023	3.059319694	0.22988021	SPANISH	Hispanic or Latino	Urban	1	Urban/suburban
16.43437287	2	26.507	14225	127	14218	-0.167862304	43.33458033	-1.171587266	12.06814015	-1.650033517	4.946804055	22.86821794	24.47386852	71.86555992	-0.229367974	-1.318233662	-1.660494494	4.415806418	43.33458033	-0.167862304	0	10	127	50	26.507	935			Medicaid	16.4	1.294045108		Male	-2.184580762	16.81367689	0.136385276	-0.379304021	-2.255925481	-2.399063683	16.22014281	0.126313121	-0.338891286	-2.089323691	-0.171542487	SPANISH	Hispanic or Latino	Urban	1	Urban/suburban
16.76459508	2	30.107	14296	134.01	14278	-0.04286108	48.2906137	-0.4980871	30.92113264	-0.631566434	26.38351129	22.98343454	24.60429757	72.94207943	-0.060152317	-0.623557865	-0.64686589	4.450204102	48.2906137	-0.04286108	0	10	134.01	52.76	30.107	1062	51	97	Private	16.8	1.250995827		Male	-2.171295888	16.86231366	0.137057004	-0.097718583	-0.579508747	-2.399063683	16.22014281	0.126313121	-0.086628721	-0.534081122	-0.042674001	ENGLISH	Not Hispanic or Latino, White	Urban	1	Urban/suburban
16.67544582	2	30.391	14297	135	14279	-0.116046295	45.38079257	-0.534333965	29.65552487	-0.582611606	28.00773955	23.1371164	24.77806248	72.07227353	-0.160413999	-0.664927173	-0.596514185	4.496092615	45.38079257	-0.116046295	0	10	135	53.15	30.391	1072	45	95	Private	16.7	1.235218209		Male	-2.146051754	16.96062216	0.138353254	-0.285176344	-1.681402611	-2.399063683	16.22014281	0.126313121	-0.248992049	-1.535079265	-0.124820344	ENGLISH	Not Hispanic or Latino, White	Urban	1	Urban/suburban
16.12213821	2	30.703	14298	138	14280	-0.403795693	34.31814819	-0.543643742	29.33433263	-0.215590948	41.46533061	23.25209874	24.90792739	69.33627103	-0.526580681	-0.675481445	-0.221791018	4.530440458	34.31814819	-0.403795693	0	10	138	54.331	30.703	1083			Private	16.1	1.168270885		Male	-2.134084303	17.0102643	0.138977537	-0.888126094	-5.22111872	-2.399063683	16.22014281	0.126313121	-0.769701083	-4.745340973	-0.408787696	ENGLISH	Not Hispanic or Latino, White	Urban	1	Urban/suburban
16.83062278	2	31.043	14299	135.81	14281	-0.093979815	46.25625954	-0.539422569	29.47976558	-0.605111983	27.25522963	23.35106982	25.01961226	72.07645266	-0.130593935	-0.670717702	-0.618082542	4.56002873	46.25625954	-0.093979815	0	10	135.81	53.47	31.043	1095			Private	16.8	1.239277136		Male	-2.122547629	17.06021213	0.139585795	-0.229589347	-1.345759038	-2.399063683	16.22014281	0.126313121	-0.197528252	-1.21779601	-0.098474693	ENGLISH	Not Hispanic or Latino, White	Urban	1	Urban/suburban
16.57602041	2	32.489	14300	140	14282	-0.424287143	33.56782071	-0.832831655	20.24698396	-0.725058997	23.42079188	24.31285677	26.10096543	68.17800379	-0.552257995	-0.988011063	-0.728948466	4.850187423	33.56782071	-0.424287143	0	11	140	55.12	32.489	1146	57	99	Private	16.6	1.184001458		Male	-2.029906684	17.57333347	0.144776372	-0.997313062	-5.675150156	-2.399063683	16.22014281	0.126313121	-0.803124375	-4.951401382	-0.42846232	ENGLISH	Not Hispanic or Latino, White	Urban	1	Urban/suburban
16.53265306	2	32.404	14301	140	14283	-0.459053267	32.30979574	-0.882925363	18.86382994	-0.776023196	21.88676449	24.37493965	26.17055497	67.82643689	-0.593516859	-1.039235578	-0.779140711	4.869176536	32.30979574	-0.459053267	0	11	140	55.12	32.404	1143	53	97	Private	16.5	1.18090379		Male	-2.022817914	17.62569869	0.145206138	-1.093045629	-6.201431489	-2.399063683	16.22014281	0.126313121	-0.875004154	-5.394552716	-0.470716196	ENGLISH	Not Hispanic or Latino, White	Urban	1	Urban/suburban
16.68460253	2	32.8	14302	140.21	14284	-0.393079598	34.71303462	-0.827152854	20.4075215	-0.765283944	22.20512414	24.39667009	26.19490912	68.38885169	-0.514885629	-0.982236114	-0.768076349	4.875828093	34.71303462	-0.393079598	0	11	140.21	55.2	32.8	1157			Private	16.7	1.189972365		Male	-2.022817914	17.62569869	0.145206138	-0.94109616	-5.339341021	-2.399063683	16.22014281	0.126313121	-0.753365668	-4.644630301	-0.399658186	ENGLISH	Not Hispanic or Latino, White	Urban	1	Urban/suburban
16.90861233	2	32.999	14396	139.7	14387	0.012808179	50.51095844	-0.028172111	48.87624402	0.197504342	57.8283558	23.01546455	24.64053035	73.46630912	0.006814356	-0.038259676	0.19148746	4.459768801	50.51095844	0.012808179	0	10	139.7	55	32.999	1164			Private	16.9	1.210351634		Male	-2.171295888	16.86231366	0.137057004	0.04629867	0.274568903	-2.399063683	16.22014281	0.126313121	0.041044338	0.253045478	0.019946304	ENGLISH	Not Hispanic or Latino, White	Urban	1	Urban/suburban
17.6783911	2	39.406	14397	149.3	14388	-0.07924003	46.84208526	-0.113803343	45.46968441	0.040257771	51.605619	24.88049943	26.7365626	71.05320032	-0.11086607	-0.15249575	0.040547768	5.025446446	46.84208526	-0.07924003	0	12	149.3	58.78	39.406	1390			Private	17.7	1.184085137		Male	-1.992958064	17.88929321	0.147115364	-0.210902111	-1.178929256	-2.399063683	16.22014281	0.126313121	-0.164184764	-1.012227613	-0.081572695	ENGLISH	Not Hispanic or Latino, White	Urban	1	Urban/suburban
17.59556816	2	33.509	14394	138	14385	0.322855716	62.65977425	0.13543223	55.38649286	0.05229604	52.08535955	22.85862394	24.46300128	76.97562287	0.184385005	0.089115409	0.050495927	4.412941892	62.65977425	0.322855716	0	10	138	54.33	33.509	1182			Private	17.6	1.275041171		Male	-2.184580762	16.81367689	0.136385276	0.781891268	4.650328855	-2.399063683	16.22014281	0.126313121	0.6985851	4.306898578	0.317266663	ENGLISH	Not Hispanic or Latino, White	Urban	1	Urban/suburban
17.30360449	2	33.197	14395	138.51	14386	0.1960968	57.77327996	0.053274309	52.1243325	0.085030267	53.38813357	22.92261098	24.53545829	75.48705734	0.108713168	0.034545408	0.082201927	4.432047579	57.77327996	0.1960968	0	10	138.51	54.53	33.197	1171	72	127	Private	17.3	1.249267525		Male	-2.184580762	16.81367689	0.136385276	0.489927603	2.913863554	-2.399063683	16.22014281	0.126313121	0.437728541	2.698672543	0.204124904	ENGLISH	Not Hispanic or Latino, White	Urban	1	Urban/suburban
24.92723153	1	63.503	14455	159.61	14448	1.912934703	97.21217939	2.340874729	99.03806895	2.384007891	99.14373824	22.97552562	24.66075359	108.4947171	1.819804986	2.628854244	2.394726364	4.927738167	96.53971558	1.81707462	0	11	159.61	62.84	63.503	2240	42	106	Private	24.9	1.561758757		Female	-2.631185649	17.05603879	0.125260905	7.871192736	46.14900818	-3.007225737	16.09591292	0.110181915	6.533904112	40.59356027	1.916166194	ENGLISH	Not Hispanic or Latino, Asian		1	Urban/suburban
24.39451993	1	69.599	14456	168.91	14449	1.697346391	95.51844043	2.26691856	98.83023994	2.714745544	99.66836645	24.03361091	25.82234944	101.5016846	1.452186528	2.450053596	2.742483689	5.250360938	95.27401651	1.672023593	0	12	168.91	66.5	69.599	2455.04	67	107	Private	24.4	1.444231835		Female	-2.469300331	17.70891811	0.130749913	6.685601819	37.75274005	-3.007225737	16.09591292	0.110181915	5.120743227	31.81393471	1.692866126	ENGLISH	Not Hispanic or Latino, Asian		1	Urban/suburban
24.49174121	1	69.711	14457	168.71	14450	1.709846391	95.6352859	2.269211918	98.83722791	2.682120805	99.63421482	24.04190452	25.83126385	101.8710526	1.471474555	2.453985321	2.708284371	5.252883852	95.34122165	1.678879313	0	12	168.71	66.42	69.711	2459	75	120	Private	24.5	1.45170655		Female	-2.469300331	17.70891811	0.130749913	6.782823101	38.30173621	-3.007225737	16.09591292	0.110181915	5.195208508	32.27656942	1.706592392	ENGLISH	Not Hispanic or Latino, Asian		1	Urban/suburban
16.82541452	1	32.602	14545	139.2	14538	0.045780148	51.82572593	-0.015540226	49.38005964	-0.062348553	47.51426319	22.32760824	23.92644031	75.35699452	0.022937747	-0.021543	-0.063786836	4.727291694	51.82572593	0.045780148	0	10	139.2	54.803	32.602	1150	57	114	Private	16.8	1.208722307		Female	-2.734142443	16.73380695	0.121348181	0.09160757	0.547440101	-3.007225737	16.09591292	0.110181915	0.080007236	0.497065537	0.044656015	ENGLISH	Not Hispanic or Latino, White	Urban	1	Urban/suburban
17.58029098	1	38.3	14547	147.6	14539	0.015791283	50.62995487	-0.042903684	48.2889156	0.116010344	54.61778281	23.79953866	25.56960639	73.86820069	0.007906158	-0.058469656	0.112985951	5.179117834	50.62995487	0.015791283	0	12	147.6	58.11	38.3	1351	64	120	Private	17.6	1.191076625		Female	-2.503519447	17.55275674	0.129689741	0.027534239	0.156865611	-3.007225737	16.09591292	0.110181915	0.021451025	0.133270012	0.012062293	ENGLISH	Not Hispanic or Latino, White	Urban	1	Urban/suburban
15.32445619	1	29.4	14544	138.51	14537	-0.744612237	22.82530839	-0.44262713	32.90177289	0.033690992	51.3438219	22.03772151	23.59249057	69.53738924	-0.91282626	-0.566221109	0.03291957	4.636106068	22.82530839	-0.744612237	0	10	138.51	54.53	29.4	1037.04	80	116	Private	15.3	1.106379048		Female	-2.781736856	16.60308661	0.119475785	-1.278630421	-7.701160943	-3.007225737	16.09591292	0.110181915	-1.143147411	-7.102097387	-0.751395049	ENGLISH	Not Hispanic or Latino, White	Urban	1	Urban/suburban
19.83933317	1	36.911	14560	136.4	14553	1.089564726	86.20475357	0.534252642	70.34166237	-0.591410499	27.71227038	22.49113551	24.1133449	88.20956666	0.728467464	0.359736594	-0.601288117	4.778262744	86.20475357	1.089564726	0	10	136.4	53.701	36.911	1302	73	113	Medicaid	19.8	1.454496567		Female	-2.703555506	16.82349538	0.122532501	3.015837787	17.92634479	-3.007225737	16.09591292	0.110181915	2.594575886	16.11947019	1.085753846	ENGLISH	Not Hispanic or Latino, Black	Urban	1	Urban/suburban
19.52972013	1	36.741	14562	137.16	14554	0.968215956	83.35317361	0.41008043	65.91265259	-0.594799258	27.59888319	22.6716126	24.31840818	86.1417336	0.622000715	0.269836299	-0.604757403	4.834187866	83.35317361	0.968215956	0	11	137.16	54	36.741	1296	68	130	Medicaid	19.5	1.42386411		Female	-2.673903164	16.91512487	0.123664186	2.614595259	15.4571443	-3.007225737	16.09591292	0.110181915	2.216722085	13.77195625	0.964977081	ENGLISH	Not Hispanic or Latino, Black	Urban	1	Urban/suburban
20.79696742	1	42	14563	142.11	14555	1.139718454	87.27981918	0.619029001	73.20513732	-0.385599386	34.98966942	23.4381101	25.17453246	88.73141792	0.777586382	0.435616739	-0.39398913	5.069099468	87.27981918	1.139718454	0	11	142.11	55.95	42	1481.49	69	109	Medicaid	20.8	1.463441519		Female	-2.551969684	17.34941726	0.128084023	3.447550162	19.87127354	-3.007225737	16.09591292	0.110181915	2.75141862	17.09389603	1.13293278	ENGLISH	Not Hispanic or Latino, Black	Urban	1	Urban/suburban
18.12341315	1	32.3	14559	133.5	14552	0.669327547	74.83567208	0.138949223	55.52548632	-0.698872279	24.23159264	21.98207532	23.52803041	82.44632448	0.39369912	0.085396228	-0.710046898	4.618462758	74.83567208	0.669327547	0	10	133.5	52.56	32.3	1139.34	67	108	Medicaid	18.1	1.357559037		Female	-2.79804347	16.56056987	0.118826835	1.562843279	9.437134661	-3.007225737	16.09591292	0.110181915	1.408482815	8.75056185	0.67074177	ENGLISH	Not Hispanic or Latino, Black	Urban	1	Urban/suburban
23.40770189	1	47.599	14603	142.6	14597	1.746729568	95.96578706	1.491142732	93.20379873	0.157362446	56.25203959	22.74424878	24.40056149	102.9170148	1.523673897	1.278413436	0.154057377	4.856613756	95.5432974	1.699983379	0	11	142.6	56.14	47.599	1679	52	95	Medicaid	23.4	1.641493821		Female	-2.659429443	16.96164317	0.124209969	6.446058716	38.00373968	-3.007225737	16.09591292	0.110181915	5.426200178	33.7116646	1.741936018	ENGLISH	Not Hispanic or Latino, White	Urban	1	Urban/suburban
22.9785932	1	48.166	14604	144.78	14598	1.552869346	93.97728243	1.152472309	87.54364789	-0.091562882	46.35226717	23.55379622	25.3016265	97.55791801	1.24246226	0.918496253	-0.093979404	5.104326009	93.97728243	1.552869346	0	11	144.78	57	48.166	1699	83	124	Medicaid	23	1.587138638		Female	-2.539539972	17.39970308	0.128506192	5.578890122	32.06313405	-3.007225737	16.09591292	0.110181915	4.424944688	27.49110728	1.552089518	ENGLISH	Not Hispanic or Latino, White	Urban	1	Urban/suburban
23.38634444	1	50.405	14605	146.81	14599	1.573984265	94.22544564	1.195275812	88.40103566	-0.024347903	49.02875516	23.84111247	25.61466878	98.092505	1.272946851	0.969270714	-0.025049826	5.191772613	94.22544564	1.573984265	0	12	146.81	57.8	50.405	1778	75	112	Medicaid	23.4	1.592966721		Female	-2.503519447	17.55275674	0.129689741	5.833587698	33.23459548	-3.007225737	16.09591292	0.110181915	4.544757387	28.23547449	1.578320347	ENGLISH	Not Hispanic or Latino, White	Urban	1	Urban/suburban
16.38757421	2	30.306	14647	135.99	14627	-0.239803586	40.52412634	-0.525974134	29.94530895	-0.406935877	34.20275425	23.09553238	24.73106717	70.95560276	-0.32304433	-0.65542882	-0.418025122	4.48367332	40.52412634	-0.239803586	0	10	135.99	53.54	30.306	1069	80	126	Private	16.4	1.205057299		Male	-2.158454232	16.91130036	0.137713039	-0.523726151	-3.096900535	-2.399063683	16.22014281	0.126313121	-0.460739381	-2.840538375	-0.2363707	ENGLISH	Not Hispanic or Latino, White	Urban	1	Urban/suburban
16.83914215	2	31.61	14648	137.01	14628	-0.097910722	46.10015929	-0.460640815	32.25281618	-0.453012901	32.52697258	23.38612646	25.059152	72.00483663	-0.135955243	-0.580328486	-0.463596559	4.570514993	46.10015929	-0.097910722	0	10	137.01	53.94	31.61	1115			Private	16.8	1.229044752		Male	-2.122547629	17.06021213	0.139585795	-0.221069977	-1.295821971	-2.399063683	16.22014281	0.126313121	-0.190198573	-1.172607266	-0.09474552	ENGLISH	Not Hispanic or Latino, White	Urban	1	Urban/suburban
17.35333041	2	32.092	14649	135.99	14629	0.08123013	53.23705309	-0.471794286	31.85368148	-0.716255613	23.69167644	23.55167688	25.2457308	73.68193144	0.043831124	-0.593298113	-0.728820875	4.620097403	53.23705309	0.08123013	0	11	135.99	53.54	32.092	1132			Private	17.4	1.276074006		Male	-2.100749266	17.16096656	0.140753927	0.192363853	1.120938337	-2.399063683	16.22014281	0.126313121	0.163163999	1.00593442	0.078275053	ENGLISH	Not Hispanic or Latino, White	Urban	1	Urban/suburban
18.14592834	2	34.813	14650	138.51	14630	0.294179621	61.56896738	-0.260801961	39.71226162	-0.645700173	25.92367742	23.95014227	25.6939297	75.76543028	0.166585317	-0.340018167	-0.653802277	4.74000363	61.56896738	0.294179621	0	11	138.51	54.53	34.813	1228	57	119	Private	18.1	1.310080741		Male	-2.062128649	17.3655072	0.142895332	0.780421143	4.494087816	-2.399063683	16.22014281	0.126313121	0.644357151	3.972573843	0.294107831	ENGLISH	Not Hispanic or Latino, White	Urban	1	Urban/suburban
18.26785714	2	35.805	14651	140	14631	0.259958825	60.25522325	-0.312624034	37.72831582	-0.730113839	23.26603014	24.31910608	26.10797225	75.11730522	0.145895267	-0.404117478	-0.733929481	4.852093563	60.25522325	0.259958825	0	11	140	55.12	35.805	1263	60	122	Private	18.3	1.304846939		Male	-2.029906684	17.57333347	0.144776372	0.694523673	3.9521453	-2.399063683	16.22014281	0.126313121	0.559291673	3.448130386	0.257464967	ENGLISH	Not Hispanic or Latino, White	Urban	1	Urban/suburban
19.83527444	2	41.986	14652	145.49	14632	0.577383603	71.81598257	0.051366331	52.04831933	-0.747357434	22.7423916	25.18665872	27.078865	78.75309963	0.349604837	0.033218885	-0.740544983	5.121848352	71.81598257	0.577383603	0	12	145.49	57.28	41.986	1481	64	124	Private	19.8	1.363342803		Male	-1.979359041	18.04838216	0.148072891	1.786892278	9.900567607	-2.399063683	16.22014281	0.126313121	1.369896253	8.445648529	0.581538115	ENGLISH	Not Hispanic or Latino, White	Urban	1	Urban/suburban
14.84353302	1	27.669	14725	136.53	14718	-1.48250096	6.910352418	-1.748543449	4.018498447	-1.179677774	11.90641986	23.42963805	25.16520274	63.35365912	-1.603549375	-1.811328994	-1.19268369	5.06651828	6.910352418	-1.48250096	0	11	136.53	53.75	27.669	976	69	96	Private	14.8	1.087199372		Female	-2.551969684	17.34941726	0.128084023	-2.50588424	-14.44362195	-3.007225737	16.09591292	0.110181915	-1.999894486	-12.424859	-1.495972503	ENGLISH	Not Hispanic or Latino, White	Urban	1	Urban/suburban
15.06947458	1	28.35	14726	137.16	14719	-1.48002665	6.943306738	-1.946914151	2.577251389	-1.459866649	7.21633634	23.95693516	25.73983104	62.90234742	-1.60155444	-1.961061879	-1.471486891	5.227018001	6.943306738	-1.48002665	0	12	137.16	54	28.35	1000	70	94	Private	15.1	1.09867852		Female	-2.480514136	17.6565339	0.130410133	-2.587059317	-14.65213575	-3.007225737	16.09591292	0.110181915	-1.992578895	-12.37940902	-1.488227006	ENGLISH	Not Hispanic or Latino, White	Urban	1	Urban/suburban
15.43092935	1	29.03	14727	137.16	14720	-1.250358884	10.55842385	-1.854493646	3.183428421	-1.531883596	6.277558104	24.05279574	25.84296943	64.15441065	-1.404670946	-1.891771376	-1.542514042	5.256195171	10.55842385	-1.250358884	0	12	137.16	54	29.03	1024	70	92	Private	15.4	1.125031303		Female	-2.469300331	17.70891811	0.130749913	-2.277988757	-12.86351172	-3.007225737	16.09591292	0.110181915	-1.744793635	-10.83997934	-1.254287349	ENGLISH	Not Hispanic or Latino, White	Urban	1	Urban/suburban
18.00886778	1	38.414	14788	146.05	14778	0.537966644	70.46999613	0.785133411	78.38123238	0.916879334	82.03970629	22.37724376	23.98326485	80.47848953	0.304602562	0.558645036	0.905642916	4.742797773	70.46999613	0.537966644	0	10	146.05	57.5	38.414	1355	61	101	Private	18	1.233061813		Female	-2.718732873	16.77840363	0.121946849	1.230464146	7.333618698	-3.007225737	16.09591292	0.110181915	1.066531465	6.626101114	0.527931733	ENGLISH	Not Hispanic or Latino, White	Urban	1	Urban/suburban
19.36419752	1	41.305	14789	146.05	14779	0.842071373	80.01259981	0.758809729	77.60168076	0.448752202	67.31947886	23.04176674	24.73489301	84.0395519	0.520548124	0.544269751	0.440511368	4.948036943	80.01259981	0.842071373	0	11	146.05	57.5	41.305	1457	62	90	Private	19.4	1.325860837		Female	-2.617413511	17.10389705	0.125765895	2.260300469	13.2151197	-3.007225737	16.09591292	0.110181915	1.863520375	11.57759976	0.842636636	ENGLISH	Not Hispanic or Latino, White	Urban	1	Urban/suburban
19.41764186	1	41.419	14790	146.05	14780	0.854161406	80.34922181	0.76195897	77.69577537	0.436693184	66.88330635	23.05896155	24.7540864	84.2086571	0.530011631	0.547171805	0.428585966	4.953309219	80.34922181	0.854161406	0	11	146.05	57.5	41.419	1461	52	104	Private	19.4	1.329520155		Female	-2.617413511	17.10389705	0.125765895	2.31374481	13.5275885	-3.007225737	16.09591292	0.110181915	1.907582933	11.85134973	0.858415836	ENGLISH	Not Hispanic or Latino, White	Urban	1	Urban/suburban
18.24771083	1	43.091	14793	153.67	14781	0.366532623	64.3016163	0.709598636	76.10234671	1.182734927	88.15428913	23.48619967	25.22743855	77.69545984	0.199063665	0.510040454	1.170159422	5.083744931	64.3016163	0.366532623	0	11	153.67	60.5	43.091	1520	70	94	Private	18.2	1.187460847		Female	-2.551969684	17.34941726	0.128084023	0.898293575	5.177658484	-3.007225737	16.09591292	0.110181915	0.716909559	4.453985076	0.369791395	ENGLISH	Not Hispanic or Latino, White	Urban	1	Urban/suburban
22.46388356	2	48.081	14959	146.3	14954	1.523993272	93.6244804	1.548773603	93.92819234	1.028699986	84.81896618	23.18500317	24.83216384	96.88971532	1.242270477	1.378459696	1.012748081	4.51039228	93.6244804	1.523993272	0	10	146.3	57.6	48.081	1696	58	97	Private	22.5	1.535467093		Male	-2.146051754	16.96062216	0.138353254	5.503261404	32.44728496	-2.399063683	16.22014281	0.126313121	4.804985978	29.62357381	1.525265669	ENGLISH	Not Hispanic or Latino, White	Urban	1	Urban/suburban
23.63058346	2	54.431	14963	151.77	14955	1.580318757	94.29830568	1.64588474	95.01062544	1.100320416	86.440373	24.05074945	25.80691348	98.25300253	1.316168358	1.502050461	1.092977736	4.770451245	94.29830568	1.580318757	0	11	151.77	59.75	54.431	1920	58	102	Private	23.6	1.556999635		Male	-2.053484173	17.4171909	0.143389972	6.213392563	35.67390746	-2.399063683	16.22014281	0.126313121	5.097239513	31.42536766	1.581030882	ENGLISH	Not Hispanic or Latino, White	Urban	1	Urban/suburban
21.1756708	2	51.256	14964	155.58	14956	1.038972597	85.05912595	1.225583768	88.98223253	1.208546108	88.65813643	24.5202239	26.3333337	86.36002216	0.718119855	1.012034777	1.207596805	4.913747252	85.05912595	1.038972597	0	11	155.58	61.25	51.256	1808	62	111	Private	21.2	1.361079239		Male	-2.016107084	17.67819987	0.145619819	3.497470927	19.78408974	-2.399063683	16.22014281	0.126313121	2.783548072	17.16105774	1.039130852	ENGLISH	Not Hispanic or Latino, White	Urban	1	Urban/suburban
17.23583744	2	25.911	15073	122.61	15068	0.120241831	54.78542091	-1.483894678	6.891843205	-2.505259796	0.611807398	23.14984941	24.79245002	74.45334584	0.06549757	-1.594594358	-2.484278273	4.499894594	54.78542091	0.120241831	0	10	122.61	48.27	25.911	914	56	107	Private	17.2	1.405744837		Male	-2.146051754	16.96062216	0.138353254	0.275215283	1.622672095	-2.399063683	16.22014281	0.126313121	0.240294887	1.481459747	0.114356771	ENGLISH	Not Hispanic or Latino, White	Urban	1	Urban/suburban
17.99218577	2	28.293	15075	125.4	15069	0.327415264	62.83230886	-1.173732405	12.02511132	-2.275461242	1.143913758	23.52937285	25.22060536	76.46691598	0.187018092	-1.320424934	-2.266790106	4.613414736	62.83230886	0.327415264	0	11	125.4	49.37	28.293	998	66	108	Private	18	1.434783554		Male	-2.100749266	17.16096656	0.140753927	0.831219211	4.843661971	-2.399063683	16.22014281	0.126313121	0.705044366	4.346721073	0.319892014	ENGLISH	Not Hispanic or Latino, White	Urban	1	Urban/suburban
18.6691524	2	28.803	15076	124.21	15070	0.477005041	68.33207341	-1.299721756	9.684817552	-2.67350804	0.375312384	23.91872245	25.658627	78.05246469	0.282468035	-1.435069113	-2.655964728	4.730522185	68.33207341	0.477005041	0	11	124.21	48.9	28.803	1016	70	117	Private	18.7	1.50303135		Male	-2.062128649	17.3655072	0.142895332	1.303645196	7.507095419	-2.399063683	16.22014281	0.126313121	1.076358721	6.635938619	0.470576181	ENGLISH	Not Hispanic or Latino, White	Urban	1	Urban/suburban
17.33418469	2	30.391	15077	132.41	15071	-0.271658957	39.29421313	-1.708351029	4.378561401	-2.412902311	0.791303035	25.11214971	26.99558189	69.02708405	-0.36518002	-1.778863881	-2.419794146	5.098255591	39.29421313	-0.271658957	0	12	132.41	52.13	30.391	1072	55	95	Private	17.3	1.309129574		Male	-1.983541835	17.9953057	0.147769097	-0.661121014	-3.673852641	-2.399063683	16.22014281	0.126313121	-0.509379254	-3.140411646	-0.262943505	ENGLISH	Not Hispanic or Latino, White	Urban	1	Urban/suburban
19.26475615	1	37.705	15214	139.9	15201	0.892891682	81.40424089	0.539782725	70.5326559	-0.185366131	42.64709356	22.66587739	24.31190751	84.99453084	0.560133692	0.365249466	-0.189371686	4.832416354	81.40424089	0.892891682	0	11	139.9	55.08	37.705	1330			Medicaid	19.3	1.377037609		Female	-2.673903164	16.91512487	0.123664186	2.349631279	13.89071199	-3.007225737	16.09591292	0.110181915	1.992078709	12.37630148	0.888371897	ENGLISH	Not Hispanic or Latino, White	Urban	1	Urban/suburban
18.21108577	1	36.571	15215	141.71	15202	0.504493628	69.30427306	0.285665691	61.24329076	-0.04245773	48.30669038	22.84847345	24.51809401	79.7037308	0.283072264	0.18396995	-0.043462797	4.888711512	69.30427306	0.504493628	0	11	141.71	55.79	36.571	1290			Medicaid	18.2	1.285095319		Female	-2.645190534	17.00861766	0.124742239	1.20246811	7.069758015	-3.007225737	16.09591292	0.110181915	1.005117754	6.244552631	0.500987207	ENGLISH	Not Hispanic or Latino, White	Urban	1	Urban/suburban
17.75060811	1	38.102	15216	146.51	15203	0.005526625	50.22047933	-0.264556684	39.56754963	-0.278319895	39.03834027	24.11000606	25.90429877	73.62340793	0.002772355	-0.345051707	-0.285452395	5.27362735	50.22047933	0.005526625	0	12	146.51	57.68	38.102	1344			Medicaid	17.8	1.211562904		Female	-2.458272656	17.76162094	0.131076187	-0.011012828	-0.06200351	-3.007225737	16.09591292	0.110181915	-0.008389159	-0.052119806	-0.004735417	ENGLISH	Not Hispanic or Latino, White	Urban	1	Urban/suburban
18.51681896	1	34.501	15211	136.5	15198	0.82224718	79.4531884	0.52894774	70.15791483	-0.181582854	42.79550527	21.90588782	23.43954629	84.52895909	0.505907031	0.353017668	-0.185681431	4.594225172	79.4531884	0.82224718	0	10	136.5	53.74	34.501	1217			Medicaid	18.5	1.356543513		Female	-2.81456189	16.51859843	0.11816584	1.998220526	12.0967922	-3.007225737	16.09591292	0.110181915	1.815533237	11.27946731	0.826460026	ENGLISH	Not Hispanic or Latino, White	Urban	1	Urban/suburban
17.5432382	1	32.687	15212	136.5	15199	0.449235279	67.33690296	0.210599204	58.33999832	-0.226837597	41.02750136	21.97041139	23.51450137	79.8493842	0.248947583	0.13133523	-0.231788118	4.61475821	67.33690296	0.449235279	0	10	136.5	53.74	32.687	1153			Medicaid	17.5	1.285218916		Female	-2.79804347	16.56056987	0.118826835	0.982668333	5.93378332	-3.007225737	16.09591292	0.110181915	0.885611166	5.502087212	0.448008906	ENGLISH	Not Hispanic or Latino, White	Urban	1	Urban/suburban
17.36215121	1	32.687	15213	137.21	15200	0.364294078	64.21807894	0.18643433	57.39479135	-0.146393778	44.18052692	22.01139683	23.56200052	78.87800737	0.197458629	0.115731189	-0.149717312	4.627765559	64.21807894	0.364294078	0	10	137.21	54.02	32.687	1153			Medicaid	17.4	1.265370688		Female	-2.79804347	16.56056987	0.118826835	0.801581345	4.840300491	-3.007225737	16.09591292	0.110181915	0.722409959	4.488157723	0.372606343	ENGLISH	Not Hispanic or Latino, White	Urban	1	Urban/suburban
17.62284338	1	37.308	15327	145.5	15317	0.210939687	58.35328324	0.234381867	59.26557325	0.32260537	62.65029367	23.11064558	24.81175847	76.25422368	0.109933351	0.150576417	0.316118363	4.969128721	58.35328324	0.210939687	0	11	145.5	57.283	37.308	1316	60	103	Private	17.6	1.211191985		Female	-2.603872392	17.15218302	0.126257147	0.470660357	2.744025972	-3.007225737	16.09591292	0.110181915	0.385441237	2.394652846	0.207025711	ENGLISH	Not Hispanic or Latino, White	Urban	1	Urban/suburban
17.62863757	1	36.911	15328	144.7	15318	0.209121384	58.28232591	0.17006611	56.75209273	0.197093278	57.81227281	23.1278328	24.83092697	76.22260902	0.10894655	0.107918692	0.192820218	4.974381387	58.28232591	0.209121384	0	11	144.7	56.97	36.911	1302	57	102	Private	17.6	1.218288706		Female	-2.603872392	17.15218302	0.126257147	0.476454549	2.77780705	-3.007225737	16.09591292	0.110181915	0.390186316	2.424132871	0.209451154	ENGLISH	Not Hispanic or Latino, White	Urban	1	Urban/suburban
17.66403346	1	37.195	15329	145.11	15319	0.203285894	58.054421	0.160376091	56.37075888	0.19759418	57.83187055	23.21079748	24.92320552	76.10265646	0.105804515	0.101867039	0.193239713	4.999742759	58.054421	0.203285894	0	11	145.11	57.13	37.195	1312	55	100	Private	17.7	1.217285746		Female	-2.590560148	17.20088732	0.126734613	0.463146145	2.692571239	-3.007225737	16.09591292	0.110181915	0.376788717	2.340896842	0.202595187	ENGLISH	Not Hispanic or Latino, White	Urban	1	Urban/suburban
17.76077278	1	37.6	15330	145.5	15320	0.223394117	58.83856087	0.168386263	56.6860293	0.196656314	57.79517507	23.29066839	25.01176433	76.25703344	0.116898161	0.107433288	0.192245605	5.024132763	58.83856087	0.223394117	0	11	145.5	57.283	37.6	1326.29			Private	17.8	1.220671669		Female	-2.577474253	17.25000062	0.12719826	0.510772163	2.960997937	-3.007225737	16.09591292	0.110181915	0.412841041	2.564881179	0.220991554	ENGLISH	Not Hispanic or Latino, White	Urban	1	Urban/suburban
17.96006763	1	38.499	15331	146.41	15321	0.259384132	60.23305642	0.182359969	57.23498806	0.196919941	57.80549058	23.46930997	25.2088846	76.52575919	0.137118407	0.117458736	0.192323937	5.078595241	60.23305642	0.259384132	0	11	146.41	57.64	38.499	1358	54	110	Private	18	1.226696785		Female	-2.551969684	17.34941726	0.128084023	0.610650371	3.519716896	-3.007225737	16.09591292	0.110181915	0.487347456	3.027771449	0.25849454	ENGLISH	Not Hispanic or Latino, White	Urban	1	Urban/suburban
17.52314671	1	37.506	15332	146.3	15322	0.060910002	52.4284558	0.010264948	50.40950498	0.134602269	55.35368262	23.53404358	25.27995244	74.45871616	0.030726247	0.006412799	0.131305153	5.098319572	52.4284558	0.060910002	0	11	146.3	57.6	37.506	1323	58	103	Private	17.5	1.197754389		Female	-2.539539972	17.39970308	0.128506192	0.12344363	0.709458254	-3.007225737	16.09591292	0.110181915	0.097910377	0.608293405	0.054522287	ENGLISH	Not Hispanic or Latino, White	Urban	1	Urban/suburban
17.59674119	1	38.81	15333	148.51	15323	0.012557423	50.50095555	0.001488463	50.05938108	0.210356505	58.33052816	23.83838581	25.61171656	73.81683194	0.006285457	9.41E-04	0.205115061	5.190942221	50.50095555	0.012557423	0	12	148.51	58.47	38.81	1369	66	115	Private	17.6	1.184885946		Female	-2.503519447	17.55275674	0.129689741	0.043984451	0.250584288	-3.007225737	16.09591292	0.110181915	0.034266847	0.212891602	0.01923733	ENGLISH	Not Hispanic or Latino, White	Urban	1	Urban/suburban
29.20376239	1	58.06	15522	141	15510	2.256309681	98.79743782	1.913831688	97.21791674	-0.514067199	30.36025048	23.3957475	25.12787401	124.8250879	2.675548899	1.864662025	-0.52426446	5.05618129	98.74659308	2.240351098	1	11	141	55.51	58.06	2048	64	92	Medicaid	29.2	2.071188822		Female	-2.564611831	17.29951367	0.127648067	11.90424872	68.81262065	-3.007225737	16.09591292	0.110181915	9.560481937	59.39695365	2.257117112	ENGLISH	Not Hispanic or Latino, White		2	Urban/suburban
30.29396781	1	58.287	15523	138.71	15511	2.304578781	98.94049122	1.811285963	96.49517013	-1.042317902	14.86321576	23.68546745	25.44552471	127.9010763	2.830657176	1.715774857	-1.056471942	5.144414691	99.00533449	2.328354075	1	12	138.71	54.61	58.287	2056			Medicaid	30.3	2.183978646		Female	-2.515320235	17.50138161	0.129309001	12.7925862	73.09472178	-3.007225737	16.09591292	0.110181915	10.02497252	62.28272092	2.301100171	ENGLISH	Not Hispanic or Latino, White		2	Urban/suburban
30.17598728	1	58.06	15524	138.71	15512	2.286018449	98.88734104	1.741404436	95.91936444	-1.140067066	12.71291807	23.82172233	25.59367316	126.6742466	2.764435481	1.620038008	-1.15429509	5.185864718	98.897698	2.289573719	1	12	138.71	54.61	58.06	2048	79	117	Medicaid	30.2	2.175473094		Female	-2.503519447	17.55275674	0.129689741	12.62323054	71.91594306	-3.007225737	16.09591292	0.110181915	9.834346071	61.09840504	2.286671208	ENGLISH	Not Hispanic or Latino, White		2	Urban/suburban
28.96271736	1	58.598	15525	142.24	15513	2.173993226	98.5147178	1.652398924	95.07733726	-0.8646624	19.36120564	24.11000606	25.90429877	120.1273749	2.421566213	1.506639412	-0.87925042	5.27362735	98.21261881	2.099786529	1	12	142.24	56	58.598	2067	99	134	Medicaid	29	2.036186541		Female	-2.458272656	17.76162094	0.131076187	11.20109642	63.06348087	-3.007225737	16.09591292	0.110181915	8.532574116	53.01081187	2.17060216	ENGLISH	Not Hispanic or Latino, White		2	Urban/suburban
28.69680484	1	58.06	15526	142.24	15514	2.146650579	98.4089445	1.589727116	94.40518357	-0.916877349	17.96034574	24.17514092	25.97396016	118.7037748	2.34757677	1.428107022	-0.931604234	5.293471852	98.03501876	2.061035799	0	12	142.24	56	58.06	2048	67	100	Medicaid	28.7	2.017491904		Female	-2.458272656	17.76162094	0.131076187	10.9351839	61.56636232	-3.007225737	16.09591292	0.110181915	8.330011955	51.75234233	2.149208787	ENGLISH	Not Hispanic or Latino, White		2	Urban/suburban
18.67449143	2	31.808	15703	130.51	15695	0.615434365	73.08660487	-0.346480048	36.4490988	-1.327731297	9.213344519	23.24252952	24.89712374	80.34620936	0.377928553	-0.445004053	-1.342098158	4.527581858	73.08660487	0.615434365	0	10	130.51	51.38	31.808	1122	59	125	Medicaid	18.7	1.430885866		Male	-2.134084303	17.0102643	0.138977537	1.664227132	9.783664161	-2.399063683	16.22014281	0.126313121	1.442314818	8.892121573	0.608965595	SPANISH	Hispanic or Latino	Urban	1	Urban/suburban
17.38045326	2	31.213	15704	134.01	15696	0.019714973	50.78646269	-0.814550045	20.76649576	-1.236459883	10.81438344	23.8871937	25.62319837	72.76054892	0.010486662	-0.968840066	-1.245964401	4.72100436	50.78646269	0.019714973	0	11	134.01	52.76	31.213	1101	57	100	Medicaid	17.4	1.296951963		Male	-2.071172932	17.31402878	0.142384404	0.066424475	0.3836454	-2.399063683	16.22014281	0.126313121	0.055204021	0.340342387	0.026786429	SPANISH	Hispanic or Latino	Urban	1	Urban/suburban
16.64214859	2	31.099	15705	136.7	15697	-0.361474551	35.88723629	-0.999978586	15.86604355	-1.06871317	14.25994677	24.17268008	25.94375408	68.84693186	-0.476269995	-1.155519367	-1.074953466	4.807472448	35.88723629	-0.361474551	0	11	136.7	53.82	31.099	1097	58	110	Medicaid	16.6	1.217421257		Male	-2.045235058	17.46906585	0.143868341	-0.826917263	-4.733608944	-2.399063683	16.22014281	0.126313121	-0.674109241	-4.156000654	-0.354347469	SPANISH	Hispanic or Latino	Urban	1	Urban/suburban
12.21887372	1	25.2	15855	143.61	15841	-4.148068738	0.001676459	-1.807247563	3.536184396	0.464698108	67.89261684	22.51159604	24.13667419	54.27813158	-3.193684335	-1.857159038	0.456647317	4.784616455	0.001676459	-4.148068738	0	10	143.61	56.54	25.203	889			Medicaid	12.2	0.850837248		Female	-2.703555506	16.82349538	0.122532501	-4.604621663	-27.37018413	-3.007225737	16.09591292	0.110181915	-3.96143333	-24.61142372	-4.147676615	ENGLISH	Not Hispanic or Latino, White	Urban	1	Urban/suburban
11.99530427	1	25.713	15857	146.41	15842	-4.650205399	1.66E-04	-2.007654504	2.23400092	0.503896201	69.28328397	23.03599109	24.72843696	52.07201298	-3.398995805	-2.005523786	0.494980461	4.946267706	1.66E-04	-4.650205399	0	11	146.41	57.64	25.713	907	67	106	Medicaid	12	0.819295422		Female	-2.617413511	17.10389705	0.125765895	-5.108592783	-29.86800475	-3.007225737	16.09591292	0.110181915	-4.2118147	-26.16698239	-4.651089099	ENGLISH	Not Hispanic or Latino, White	Urban	1	Urban/suburban
11.91402496	1	27.414	15858	151.69	15843	-5.127749394	1.47E-05	-2.22716083	1.296826348	0.492365614	68.87695483	24.0227189	25.81064128	49.59482318	-3.576058962	-2.160561001	0.481823736	5.24704581	1.47E-05	-5.127749394	0	12	151.69	59.72	27.414	967	64	112	Medicaid	11.9	0.785419274		Female	-2.469300331	17.70891811	0.130749913	-5.794893146	-32.72302187	-3.007225737	16.09591292	0.110181915	-4.438517373	-27.57543108	-5.144717202	ENGLISH	Not Hispanic or Latino, White	Urban	1	Urban/suburban
12.21435098	1	28.406	15859	152.5	15844	-4.682139527	1.42E-04	-2.060658475	1.966781692	0.507053471	69.39413494	24.13445202	25.93048072	50.6096056	-3.407836283	-2.043907283	0.496281313	5.281066912	1.42E-04	-4.682139527	0	12	152.5	60.04	28.406	1002	39	104	Medicaid	12.2	0.800941048		Female	-2.458272656	17.76162094	0.131076187	-5.547269959	-31.23177765	-3.007225737	16.09591292	0.110181915	-4.225701688	-26.25325888	-4.687505491	ENGLISH	Not Hispanic or Latino, White	Urban	1	Urban/suburban
28.93900148	2	55.905	15897	138.99	15884	2.180261449	98.53809565	1.679950843	95.35165598	-0.781198853	21.73427742	24.21018604	25.98582913	119.5323383	2.396377151	1.546174055	-0.786640696	4.818882556	98.36779941	2.136434533	0	11	138.99	54.72	55.905	1972	64	116	Medicaid	28.9	2.082092343		Male	-2.03737688	17.52111811	0.144330469	11.41788337	65.1664083	-2.399063683	16.22014281	0.126313121	9.250578693	57.03142569	2.177279999	SPANISH	Hispanic or Latino	Urban	1	Urban/suburban
27.68946371	2	55.026	15898	140.97	15885	2.041545078	97.9401661	1.544694396	93.87898995	-0.669431501	25.16101314	24.40595195	26.2053114	113.4537336	2.084369317	1.374967238	-0.6719362	4.878668615	97.49537294	1.959172904	0	11	140.97	55.5	55.026	1941			Medicaid	27.7	1.964209669		Male	-2.022817914	17.62569869	0.145206138	10.06376502	57.09711254	-2.399063683	16.22014281	0.126313121	8.056238428	49.66811034	2.039183081	SPANISH	Hispanic or Latino	Urban	1	Urban/suburban
23.47590628	2	41.589	15896	133.1	15883	1.781381164	96.25748984	1.244370128	89.33183142	-0.531058066	29.7689271	22.60874017	24.17962533	103.8355348	1.610364801	1.027891104	-0.546142614	4.338272369	95.79215688	1.727060145	0	10	133.1	52.4	41.589	1467	66	102	Medicaid	23.5	1.763779585		Male	-2.227132805	16.67001572	0.134277436	6.805890557	40.82713941	-2.399063683	16.22014281	0.126313121	6.229440635	38.40558439	1.783945962	SPANISH	Hispanic or Latino	Urban	1	Urban/suburban
12.85264627	1	24.296	15915	137.49	15911	-3.178494567	0.074020996	-1.943028157	2.600637818	-0.297957844	38.28676693	22.29544934	23.88953627	57.64694882	-2.72648722	-1.958581	-0.30400823	4.717233445	0.074020996	-3.178494567	0	10	137.49	54.13	24.296	857			Medicaid	12.9	0.934805896		Female	-2.734142443	16.73380695	0.121348181	-3.881160683	-23.19353088	-3.007225737	16.09591292	0.110181915	-3.389686457	-21.05929918	-3.187306411	ENGLISH	Not Hispanic or Latino, White	Urban	1	Urban/suburban
14.74422816	1	29.313	15916	141	15912	-1.387489375	8.264629436	-0.977434276	16.41771005	-0.14576775	44.20523679	22.84847345	24.51809401	64.53047373	-1.523523112	-1.139838095	-0.14903643	4.888711512	8.264629436	-1.387489375	0	11	141	55.51	29.313	1034	56	93	Medicaid	14.7	1.04568994		Female	-2.645190534	17.00861766	0.124742239	-2.264389502	-13.31318951	-3.007225737	16.09591292	0.110181915	-1.892755467	-11.75923029	-1.391768942	ENGLISH	Not Hispanic or Latino, White	Urban	1	Urban/suburban
16.25482566	1	32.092	15917	140.51	15913	-0.428351276	33.41976961	-0.531793768	29.74344199	-0.332263839	36.98450212	23.02158551	24.71231542	70.60689046	-0.559349995	-0.668225147	-0.339130167	4.941858302	33.41976961	-0.428351276	0	11	140.51	55.32	32.092	1132	64	106	Medicaid	16.3	1.156844756		Female	-2.617413511	17.10389705	0.125765895	-0.849071386	-4.964198413	-3.007225737	16.09591292	0.110181915	-0.700022785	-4.349071643	-0.433068078	ENGLISH	Not Hispanic or Latino, White	Urban	1	Urban/suburban
12.41387313	1	23.303	15914	137.01	15910	-3.706430372	0.010510049	-1.977369616	2.399993292	-0.067539456	47.30761262	21.85614157	23.38165052	56.79809994	-2.996691872	-1.983607662	-0.069170649	4.578346044	0.010510049	-3.706430372	0	10	137.01	53.94	23.303	822	59	100	Medicaid	12.4	0.906055991		Female	-2.81456189	16.51859843	0.11816584	-4.104725302	-24.84911368	-3.007225737	16.09591292	0.110181915	-3.729450836	-23.17017279	-3.711998982	ENGLISH	Not Hispanic or Latino, White	Urban	1	Urban/suburban
17.95350048	1	42.468	15954	153.8	15946	0.303776553	61.93509345	0.756022952	77.51822828	1.357382766	91.26701893	23.27921617	24.99907161	77.12244412	0.1621335	0.545532844	1.346553102	5.020641425	61.93509345	0.303776553	0	11	153.8	60.55	42.468	1498			Private	18	1.16732773		Female	-2.577474253	17.25000062	0.12719826	0.703499864	4.078259937	-3.007225737	16.09591292	0.110181915	0.568616768	3.532677961	0.298610016	ENGLISH	Not Hispanic or Latino, White	Urban	1	Urban/suburban
18.16804422	1	42.808	15955	153.5	15947	0.377731985	64.71851477	0.771836086	77.98942422	1.288475065	90.12096783	23.31622287	25.04003813	77.92018598	0.205464887	0.559525554	1.276999728	5.031932695	64.71851477	0.377731985	0	11	153.5	60.433	42.808	1510			Private	18.2	1.183585943		Female	-2.577474253	17.25000062	0.12719826	0.918043603	5.321991712	-3.007225737	16.09591292	0.110181915	0.742025711	4.610025628	0.3815811	ENGLISH	Not Hispanic or Latino, White	Urban	1	Urban/suburban
18.0859375	1	46.3	15956	160	15948	0.183798753	57.29143327	0.772057743	77.99598858	1.638887596	94.93816642	23.9624602	25.74579043	75.47612953	0.095911446	0.571520048	1.630492092	5.228697619	57.29143327	0.183798753	0	12	160	62.992	46.3	1633.17			Private	18.1	1.130371094		Female	-2.480514136	17.6565339	0.130410133	0.4294036	2.431981285	-3.007225737	16.09591292	0.110181915	0.330730937	2.054751031	0.178871911	ENGLISH	Not Hispanic or Latino, White	Urban	1	Urban/suburban
17.65608204	2	36.004	15977	142.8	15962	0.276664292	60.89810536	0.313082199	62.28908936	0.529120359	70.16390205	23.18500317	24.83216384	76.15302838	0.156216612	0.213481516	0.516727396	4.51039228	60.89810536	0.276664292	0	10	142.8	56.22	36.004	1270	69	91	Medicaid	17.7	1.236420311		Male	-2.146051754	16.96062216	0.138353254	0.695459881	4.100438499	-2.399063683	16.22014281	0.126313121	0.607217199	3.743599585	0.278287022	SPANISH	Hispanic or Latino	Urban	1	Urban/suburban
17.19057167	2	35.153	15978	143	15963	0.041347159	51.64904312	0.066185462	52.63849147	0.378358879	64.74179941	23.43069068	25.10939796	73.36775472	0.022119156	0.04315349	0.369712664	4.583855097	51.64904312	0.041347159	0	10	143	56.3	35.153	1240	70	108	Medicaid	17.2	1.202137879		Male	-2.111437411	17.11045106	0.140177947	0.080120606	0.468255371	-2.399063683	16.22014281	0.126313121	0.068439403	0.421940816	0.033162564	SPANISH	Hispanic or Latino	Urban	1	Urban/suburban
17.91405704	2	36.571	15979	142.88	15964	0.231453681	59.1518817	0.040019069	51.59610384	0.040989173	51.63477364	23.85255863	25.58427448	75.10329319	0.129169091	0.026004386	0.040194009	4.710546744	59.1518817	0.231453681	0	11	142.88	56.25	36.571	1290	54	90	Medicaid	17.9	1.253783388		Male	-2.071172932	17.31402878	0.142384404	0.600028263	3.465561198	-2.399063683	16.22014281	0.126313121	0.498671204	3.074394657	0.231025535	SPANISH	Hispanic or Latino	Urban	1	Urban/suburban
17.9793703	2	39.916	15980	149	15965	0.029681683	51.18395399	-0.064546681	47.42674692	-0.027310695	48.91059632	24.9107486	26.77039429	72.17515052	0.015771509	-0.08726653	-0.027077725	5.034911297	51.18395399	0.029681683	0	12	149	58.66	39.916	1408	61	109	Medicaid	18	1.206669148		Male	-1.992958064	17.88929321	0.147115364	0.090077089	0.50352514	-2.399063683	16.22014281	0.126313121	0.070123933	0.432326238	0.033970366	SPANISH	Hispanic or Latino	Urban	1	Urban/suburban
16.78910281	2	37.705	15981	149.86	15966	-0.520301576	30.14266989	-0.477035838	31.66683012	-0.121676218	45.15777244	25.1449907	27.03229231	66.76917486	-0.66562176	-0.600668679	-0.1201202	5.108639054	30.14266989	-0.520301576	0	12	149.86	59	37.705	1330	62	105	Medicaid	16.8	1.120319152		Male	-1.979359041	18.04838216	0.148072891	-1.259279349	-6.977242268	-2.399063683	16.22014281	0.126313121	-0.965409097	-5.951914904	-0.525141573	SPANISH	Hispanic or Latino	Urban	1	Urban/suburban
24.94007014	1	48.534	16025	139.5	16008	1.98834142	97.66130286	1.701916222	95.56144629	-0.086726516	46.54444496	22.42984836	24.0434239	111.1914345	1.974608002	1.547251612	-0.088694669	4.759194572	97.01058313	1.882351271	0	10	139.5	54.92	48.534	1712	62	98	Medicaid	24.9	1.787818648		Female	-2.718732873	16.77840363	0.121946849	8.161666513	48.64387991	-3.007225737	16.09591292	0.110181915	7.074301332	43.95091702	1.989524914	ENGLISH	Hispanic or Latino	Rural	4	Rural
26.57211495	1	51.71	16026	139.5	16009	2.122826781	98.31158151	1.82016028	96.56327001	-0.244356117	40.34775126	22.66587739	24.31190751	117.2340011	2.2939677	1.718230594	-0.249464914	4.832416354	97.90552686	2.034616629	0	11	139.5	54.92	51.71	1824	88	118		26.6	1.904811108		Female	-2.673903164	16.91512487	0.123664186	9.656990082	57.09085896	-3.007225737	16.09591292	0.110181915	8.187448178	50.86662819	2.120296106	ENGLISH	Hispanic or Latino	Rural	4	Rural
27.62653061	1	54.148	16027	140	16010	2.163294045	98.47407146	1.789457702	96.32294332	-0.471012743	31.88158177	23.11924133	24.82134728	119.4958356	2.401204625	1.677869599	-0.480090239	4.971755666	98.17685265	2.091726964	0	11	140	55.12	54.148	1910				27.6	1.973323615		Female	-2.603872392	17.15218302	0.126257147	10.47434759	61.06713985	-3.007225737	16.09591292	0.110181915	8.577832045	53.29198839	2.162521335	ENGLISH	Hispanic or Latino	Rural	4	Rural
26.12474012	1	56.699	16028	147.32	16012	1.953963991	97.46472621	1.702344173	95.56545657	0.143027426	55.68657394	23.713406	25.47597752	110.1686536	1.903138196	1.565349758	0.139407405	5.152910578	96.80091882	1.852307889	0	12	147.32	58	56.699	2000	62	100		26.1	1.773332889		Female	-2.515320235	17.50138161	0.129309001	8.623358511	49.27244433	-3.007225737	16.09591292	0.110181915	6.757736928	41.98417922	1.95208372	ENGLISH	Hispanic or Latino	Rural	4	Rural
28.97224879	1	62.879	16029	147.32	16013	2.203847893	98.62324784	2.027390543	97.86887558	0.086022544	53.42757521	23.78847777	25.5575926	121.7911002	2.509912965	2.043656447	0.083748718	5.175756543	98.41719139	2.148725423	1	12	147.32	58	62.879	2218	78	99		29	1.9666202		Female	-2.503519447	17.55275674	0.129689741	11.41949205	65.05811149	-3.007225737	16.09591292	0.110181915	8.896552779	55.27212295	2.201562447	ENGLISH	Hispanic or Latino	Rural	4	Rural
29.65800338	1	63.219	16030	146	16014	2.240593024	98.74737755	1.987147891	97.65469948	-0.214716937	41.49940085	23.94317228	25.72498505	123.8683121	2.616929301	1.97991164	-0.220377551	5.222831832	98.63066721	2.205962068	1	12	146	57.48	63.219	2230	48	110		29.7	2.031370094		Female	-2.491918934	17.60447714	0.130056765	12.05352624	68.46852731	-3.007225737	16.09591292	0.110181915	9.336497162	58.00539061	2.244416997	ENGLISH	Hispanic or Latino	Rural	4	Rural
27.39029015	1	59.591	16031	147.5	16015	2.040881796	97.93687112	1.727619558	95.7971773	-0.116963039	45.34446714	24.07730855	25.86927175	113.7597672	2.090294037	1.605409362	-0.120243137	5.263660477	97.35458486	1.935668598	0	12	147.5	58.07	59.591	2102	70	108		27.4	1.856968823		Female	-2.469300331	17.70891811	0.130749913	9.681372037	54.66947205	-3.007225737	16.09591292	0.110181915	7.415311534	46.06953064	2.042224095	ENGLISH	Hispanic or Latino	Rural	4	Rural
22.88222087	2	47.911	16134	144.7	16100	1.598159249	94.49962298	1.542409437	93.85129352	0.813001783	79.1891482	23.16900804	24.81409595	98.76219489	1.340296744	1.370604425	0.79751133	4.50561451	94.49962298	1.598159249	0	10	144.7	56.97	47.911	1690	82	126	Private	22.9	1.581355969		Male	-2.146051754	16.96062216	0.138353254	5.921598711	34.91380596	-2.399063683	16.22014281	0.126313121	5.170243004	31.87544687	1.596807276	ENGLISH	Not Hispanic or Latino, White	Urban	1	Urban/suburban
20.64273386	2	44.31	16135	146.51	16101	1.107072163	86.5868635	1.10212369	86.47960493	0.85214195	80.29323445	23.4594347	25.14180077	87.99331322	0.782277197	0.884838659	0.838574606	4.592456534	86.5868635	1.107072163	0	10	146.51	57.68	44.31	1563	70	112	Private	20.6	1.408964157		Male	-2.111437411	17.11045106	0.140177947	3.532282797	20.64400748	-2.399063683	16.22014281	0.126313121	3.017292771	18.60213444	1.105388245	ENGLISH	Not Hispanic or Latino, White	Urban	1	Urban/suburban
18.25531613	2	40.1	16137	148.21	16102	0.374138924	64.58495195	0.530552313	70.21354757	0.862642209	80.5832892	23.74823042	25.4669643	76.87021644	0.216054663	0.378262464	0.851797665	4.67912717	64.58495195	0.374138924	0	11	148.21	58.35	40.1	1414.47			Private	18.3	1.231719596		Male	-2.080621484	17.26276973	0.141857186	0.992546399	5.749635861	-2.399063683	16.22014281	0.126313121	0.830409176	5.119616924	0.372031934	ENGLISH	Not Hispanic or Latino, White	Urban	1	Urban/suburban
18.72228683	2	41.504	16138	148.89	16104	0.465470756	67.92028127	0.535155914	70.37289758	0.700735672	75.82660052	24.06012587	25.81743875	77.81458391	0.274772179	0.38203422	0.694078012	4.773297249	67.92028127	0.465470756	0	11	148.89	58.62	41.504	1464	67	110	Private	18.7	1.257457642		Male	-2.053484173	17.4171909	0.143389972	1.305095935	7.493148249	-2.399063683	16.22014281	0.126313121	1.070652868	6.600761045	0.468316039	ENGLISH	Not Hispanic or Latino, White	Urban	1	Urban/suburban
18.96261743	2	42.212	16139	149.2	16105	0.532441929	70.27900241	0.590498676	72.25718134	0.706154097	75.99538434	24.10392882	25.86660544	78.6702349	0.319654291	0.426207475	0.700000693	4.786588213	70.27900241	0.532441929	0	11	149.2	58.74	42.212	1489	62	107	Private	19	1.270952911		Male	-2.045235058	17.46906585	0.143868341	1.493551577	8.54969344	-2.399063683	16.22014281	0.126313121	1.217554603	7.506435777	0.524957457	ENGLISH	Not Hispanic or Latino, White	Urban	1	Urban/suburban
18.39122526	2	42.212	16141	151.5	16106	0.2981055	61.71886781	0.477907907	68.36421232	0.815259018	79.25379691	24.34088026	26.1323817	75.55694397	0.168815234	0.337231755	0.811882529	4.858747202	61.71886781	0.2981055	0	11	151.51	59.65	42.212	1489			Private	18.4	1.213942261		Male	-2.029906684	17.57333347	0.144776372	0.817891791	4.654164177	-2.399063683	16.22014281	0.126313121	0.658638555	4.060621183	0.300144687	ENGLISH	Not Hispanic or Latino, White	Urban	1	Urban/suburban
18.35656163	2	42.411	16142	152	16109	0.254629045	60.0495188	0.427698673	66.55647419	0.750106298	77.34046567	24.49237656	26.30213901	74.94806227	0.142655507	0.298713145	0.748807505	4.905196102	60.0495188	0.254629045	0	11	152	59.843	42.411	1496			Private	18.4	1.207668529		Male	-2.016107084	17.67819987	0.145619819	0.678361764	3.837278509	-2.399063683	16.22014281	0.126313121	0.539890859	3.328520993	0.249011735	ENGLISH	Not Hispanic or Latino, White	Urban	1	Urban/suburban
18.46854444	2	43.8	16144	154	16110	0.2528352	59.98022172	0.484838184	68.61044329	0.848581134	80.19427956	24.68582931	26.51874902	74.8143569	0.141504074	0.342116122	0.849781386	4.964887627	59.98022172	0.2528352	0	12	154	60.63	43.8	1545	66	120	Private	18.5	1.199256133		Male	-2.003802134	17.78355575	0.146399239	0.684988693	3.851809515	-2.399063683	16.22014281	0.126313121	0.539050089	3.323337503	0.248628901	ENGLISH	Not Hispanic or Latino, White	Urban	1	Urban/suburban
19.47116136	2	45.586	16145	153.01	16111	0.561246099	71.26851095	0.643339171	73.99979778	0.674053871	74.98614674	24.7316544	26.5700347	78.72971635	0.33895077	0.468459671	0.675682457	4.979100125	71.26851095	0.561246099	0	12	153.01	60.24	45.586	1608	67	120	Private	19.5	1.272541753		Male	-2.003802134	17.78355575	0.146399239	1.687605611	9.489697306	-2.399063683	16.22014281	0.126313121	1.328056893	8.187701605	0.566274644	ENGLISH	Not Hispanic or Latino, White	Urban	1	Urban/suburban
19.21488926	2	45.813	16146	154.41	16112	0.444090563	67.15114454	0.57510403	71.73895287	0.68203227	75.2390727	24.93488386	26.79738541	77.06027174	0.260136669	0.412458707	0.685827937	5.042475081	67.15114454	0.444090563	0	12	154.41	60.79	45.813	1616	62	120	Private	19.2	1.24440705		Male	-1.992958064	17.88929321	0.147115364	1.325596053	7.409996792	-2.399063683	16.22014281	0.126313121	1.03196063	6.362216671	0.452873574	ENGLISH	Not Hispanic or Latino, White	Urban	1	Urban/suburban
21.42298301	2	43.998	16130	143.31	16096	1.428432897	92.3416352	1.46891265	92.90717584	1.011742667	84.41694453	22.60874017	24.17962533	94.75531518	1.12405501	1.279744984	0.992869407	4.338272369	92.3416352	1.428432897	0	10	143.31	56.42	43.998	1552	67	115	Private	21.4	1.494870073		Male	-2.227132805	16.67001572	0.134277436	4.75296729	28.51207443	-2.399063683	16.22014281	0.126313121	4.350397252	26.82095529	1.431307294	ENGLISH	Not Hispanic or Latino, White	Urban	1	Urban/suburban
22.62799963	2	46.408	16131	143.21	16097	1.617644821	94.71304181	1.589812445	94.40614561	0.868579635	80.74614514	22.7913505	24.38677806	99.28327693	1.366922695	1.42783322	0.850793212	4.392851121	94.71304181	1.617644821	0	10	143.21	56.38	46.408	1637	86	132	Private	22.6	1.580057233		Male	-2.19831275	16.76540496	0.135697996	5.862594671	34.96840479	-2.399063683	16.22014281	0.126313121	5.279654782	32.5499895	1.618266986	ENGLISH	Not Hispanic or Latino, White	Urban	1	Urban/suburban
24.18534088	2	49.81	16132	143.51	16098	1.837180108	96.69083444	1.802090414	96.42344092	0.835111279	79.81724718	22.90027094	24.51016669	105.6115927	1.702086631	1.709000119	0.81800925	4.425377054	96.14239731	1.76745503	0	10	143.51	56.5	49.81	1757			Private	24.2	1.685272168		Male	-2.184580762	16.81367689	0.136385276	7.371663986	43.84325947	-2.399063683	16.22014281	0.126313121	6.586254169	40.60540185	1.839480281	ENGLISH	Not Hispanic or Latino, White	Urban	1	Urban/suburban
28.39752102	2	65.601	16266	151.99	16249	2.17946521	98.53514368	2.366113785	99.10120406	1.331586782	90.85019946	23.80824751	25.53445618	119.275982	2.394537426	2.623935417	1.322358639	4.697202573	98.35721041	2.133841081	0	11	151.99	59.84	65.601	2314			Medicaid	28.4	1.868380882		Male	-2.080621484	17.26276973	0.141857186	11.13475129	64.50153401	-2.399063683	16.22014281	0.126313121	9.315836173	57.43374939	2.185310759	SPANISH	Hispanic or Latino	Urban	1	Urban/suburban
28.17675097	2	65.091	16267	151.99	16250	2.153698874	98.43681028	2.324040934	98.99383499	1.290213899	90.15117992	23.85877713	25.59126386	118.0980518	2.332695215	2.545414556	1.28124812	4.712423008	98.20244139	2.09747925	0	11	151.99	59.84	65.091	2296	54	96	Medicaid	28.2	1.853855581		Male	-2.071172932	17.31402878	0.142384404	10.86272219	62.73942554	-2.399063683	16.22014281	0.126313121	9.027786001	55.65787001	2.154195319	SPANISH	Hispanic or Latino	Urban	1	Urban/suburban
24.65115496	2	49.98	16264	142.39	16247	1.935695125	97.35474741	1.91899226	97.25073433	0.845031673	80.09534225	22.6535382	24.23047697	108.8181226	1.876350767	1.876864185	0.826808762	4.351668531	96.76899493	1.847877257	0	10	142.39	56.06	49.98	1763	68	116	Medicaid	24.7	1.731242009		Male	-2.212495585	16.71751288	0.134995324	7.933642081	47.45707174	-2.399063683	16.22014281	0.126313121	7.202534569	44.40487765	1.930264279	SPANISH	Hispanic or Latino	Urban	1	Urban/suburban
24.50282435	2	50.802	16265	143.99	16248	1.900856526	97.13395961	1.93129284	97.32765758	1.004810375	84.25059165	22.75929327	24.35043724	107.6607435	1.812755135	1.895336266	0.986552537	4.383274873	96.54599783	1.817895911	0	10	143.99	56.69	50.802	1792			Medicaid	24.5	1.701703198		Male	-2.19831275	16.76540496	0.135697996	7.737419388	46.15110346	-2.399063683	16.22014281	0.126313121	6.96805861	42.9592926	1.896626868	SPANISH	Hispanic or Latino	Urban	1	Urban/suburban
17.63497731	2	35.805	16405	142.49	16393	0.311315421	62.22195774	0.392602796	65.2693563	0.628117485	73.50365103	22.98343454	24.60429757	76.72907753	0.177277804	0.271488308	0.613357293	4.450204102	62.22195774	0.311315421	0	10	142.49	56.1	35.805	1263			Medicaid	17.6	1.237629118		Male	-2.171295888	16.86231366	0.137057004	0.772663646	4.582192347	-2.399063683	16.22014281	0.126313121	0.684975789	4.222994809	0.311496998	SPANISH	Hispanic or Latino	Urban	1	Urban/suburban
18.35658098	2	38.329	16406	144.5	16394	0.50194486	69.21468459	0.551063974	70.92050897	0.69298112	75.58393002	23.29361578	24.95478836	78.80520204	0.299364892	0.393828687	0.679231715	4.54284925	69.21468459	0.50194486	0	10	144.5	56.89	38.329	1352	73	107	Medicaid	18.4	1.270351625		Male	-2.134084303	17.0102643	0.138977537	1.34631668	7.914731105	-2.399063683	16.22014281	0.126313121	1.166795361	7.193496225	0.505854624	SPANISH	Hispanic or Latino	Urban	1	Urban/suburban
19.06421628	2	42.609	16407	149.5	16395	0.592289373	72.31715845	0.700635374	75.82347015	0.86754584	80.71784965	23.95966369	25.70462406	79.56796277	0.36121347	0.5170662	0.859112843	4.742885942	72.31715845	0.592289373	0	11	149.5	58.86	42.609	1503			Medicaid	19.1	1.275198414		Male	-2.062128649	17.3655072	0.142895332	1.698709084	9.782087355	-2.399063683	16.22014281	0.126313121	1.402544452	8.646930354	0.59411375	SPANISH	Hispanic or Latino	Urban	1	Urban/suburban
18.97258135	2	42.694	16408	150.01	16396	0.55930858	71.20244297	0.69752635	75.72632725	0.916173113	82.02119474	23.98478619	25.7328397	79.10256611	0.338180505	0.514451963	0.907967796	4.750490352	71.20244297	0.55930858	0	11	150.01	59.06	42.694	1506			Medicaid	19	1.26475444		Male	-2.062128649	17.3655072	0.142895332	1.607074149	9.254403749	-2.399063683	16.22014281	0.126313121	1.326885783	8.180481504	0.566159483	SPANISH	Hispanic or Latino	Urban	1	Urban/suburban
20.16140391	2	47.202	16409	153.01	16397	0.8071946	79.02228119	0.921372336	82.15719667	0.929878219	82.37829292	24.44300335	26.24682782	82.48333326	0.52131555	0.711710077	0.927821133	4.890029223	79.02228119	0.8071946	0	11	153.01	60.24	47.202	1665	72	112	Medicaid	20.2	1.317652696		Male	-2.022817914	17.62569869	0.145206138	2.535705218	14.38640966	-2.399063683	16.22014281	0.126313121	2.029881042	12.51456948	0.810494044	SPANISH	Hispanic or Latino	Urban	1	Urban/suburban
19.49580693	2	47.202	16410	155.6	16398	0.483034407	68.54643468	0.607732137	72.83174275	0.639417356	73.87242695	25.16583157	27.05558898	77.46935313	0.285480056	0.437803403	0.644963447	5.115226862	68.54643468	0.483034407	0	12	155.6	61.26	47.202	1665			Medicaid	19.5	1.25294389		Male	-1.979359041	18.04838216	0.148072891	1.447424767	8.019692592	-2.399063683	16.22014281	0.126313121	1.10964818	6.841173924	0.483156327	SPANISH	Hispanic or Latino	Urban	1	Urban/suburban
24.93796735	1	50.292	16433	142.01	16421	1.977354779	97.59992291	1.791482425	96.33920438	0.231700627	59.16147276	22.50861421	24.133278	110.7929929	1.951043881	1.674898139	0.227076666	4.78369029	96.94217506	1.872362287	0	10	142.01	55.91	50.292	1774	73	116	Medicaid	24.9	1.756071217		Female	-2.703555506	16.82349538	0.122532501	8.114471972	48.23297292	-3.007225737	16.09591292	0.110181915	6.981016483	43.3713609	1.977165717	ENGLISH	Not Hispanic or Latino, White	Urban	1	Urban/suburban
25.68569629	1	52.9	16434	143.51	16422	2.015803559	97.80897394	1.827571799	96.61930792	0.228137215	59.02302152	22.83409399	24.50189685	112.4883532	2.035000942	1.730572424	0.223490128	4.884290248	97.20333145	1.911554414	0	11	143.51	56.5	52.9	1866	70	112	Medicaid	25.7	1.789819266		Female	-2.645190534	17.00861766	0.124742239	8.677078633	51.01577804	-3.007225737	16.09591292	0.110181915	7.252987176	45.0610488	2.012058544	ENGLISH	Not Hispanic or Latino, White	Urban	1	Urban/suburban
26.69945418	1	58.088	16435	147.5	16423	2.031542199	97.88999884	1.851636232	96.79609617	0.284697996	61.2062237	23.55657382	25.30467398	113.3418399	2.069982418	1.772745534	0.278251825	5.105170126	97.30929623	1.928330138	0	11	147.5	58.07	58.088	2049	72	124	Medicaid	26.7	1.810132487		Female	-2.539539972	17.39970308	0.128506192	9.2997511	53.44775745	-3.007225737	16.09591292	0.110181915	7.376177578	45.82640087	2.031306781	ENGLISH	Not Hispanic or Latino, White	Urban	1	Urban/suburban
18.23628142	2	36.004	16506	140.51	16498	0.534621797	70.35442959	0.442474609	67.09270999	0.369862381	64.42574838	22.93863538	24.5535974	79.50028897	0.321623366	0.308868456	0.359416417	4.436831702	70.35442959	0.534621797	0	10	140.51	55.32	36.004	1270	60	105	Private	18.2	1.297863598		Male	-2.171295888	16.86231366	0.137057004	1.373967756	8.148156794	-2.399063683	16.22014281	0.126313121	1.21803925	7.509423707	0.525567021	ENGLISH	Not Hispanic or Latino, White	Urban	1	Urban/suburban
19.2444626	2	38.81	16507	142.01	16499	0.818420847	79.3441539	0.71427748	76.24721927	0.488117845	68.72668142	23.08268425	24.7165447	83.37185741	0.53103411	0.527033101	0.475899518	4.479835334	79.3441539	0.818420847	0	10	142.01	55.91	38.81	1369	71	111	Private	19.2	1.355148412		Male	-2.158454232	16.91130036	0.137713039	2.333162237	13.79646856	-2.399063683	16.22014281	0.126313121	2.052560717	12.65439362	0.81895085	ENGLISH	Not Hispanic or Latino, White	Urban	1	Urban/suburban
19.8688654	2	45.303	16508	151	16500	0.762324831	77.70669212	0.824047036	79.50435838	0.809491997	79.08838979	24.26934709	26.05217954	81.86814968	0.486373135	0.623791156	0.805166863	4.836911912	77.70669212	0.762324831	0	11	151	59.45	45.303	1598	67	116	Private	19.9	1.315818901		Male	-2.03737688	17.52111811	0.144330469	2.347747291	13.39952893	-2.399063683	16.22014281	0.126313121	1.902105703	11.7268123	0.768590481	ENGLISH	Not Hispanic or Latino, White	Urban	1	Urban/suburban
26.28858791	1	61.547	16580	153.01	16555	2.121826111	98.30738285	2.422686654	99.22968955	1.86056162	96.85969455	22.45905396	24.07674923	117.051181	2.291621386	2.825451923	1.85763454	4.768288475	97.89048892	2.03163894	0	10	153.01	60.24	61.547	2171	72	116	Medicaid	26.3	1.718096066		Female	-2.718732873	16.77840363	0.121946849	9.510184276	56.6811032	-3.007225737	16.09591292	0.110181915	8.243158328	51.21274183	2.126475638	ENGLISH	Hispanic or Latino	Urban	1	Urban/suburban
26.14012763	1	63.786	16581	156.21	16556	2.077783448	98.11353455	2.44036024	99.26636889	2.125537648	98.3229112	22.70365433	24.35467764	115.1362122	2.180052637	2.85590299	2.128566293	4.844085426	97.60966921	1.979083412	0	11	156.21	61.5	63.786	2250	76	120	Medicaid	26.1	1.673396558		Female	-2.673903164	16.91512487	0.123664186	9.225002762	54.53700657	-3.007225737	16.09591292	0.110181915	7.821198056	48.59120508	2.079799515	ENGLISH	Hispanic or Latino	Urban	1	Urban/suburban
26.09091855	1	63.503	16582	156.01	16557	2.067661244	98.06640556	2.41455413	99.21227591	2.064411178	98.05106262	22.74711037	24.40379523	114.699925	2.155446901	2.795884459	2.065925597	4.857495947	97.54393574	1.96753743	0	11	156.01	61.42	63.503	2240			Medicaid	26.1	1.672387574		Female	-2.659429443	16.96164317	0.124209969	9.129275376	53.82305997	-3.007225737	16.09591292	0.110181915	7.684893646	47.74437887	2.064167697	ENGLISH	Hispanic or Latino	Urban	1	Urban/suburban
26.4339235	1	65.998	16583	158.01	16558	2.076701185	98.10854264	2.45682296	99.29914127	2.18769116	98.56539468	22.94669631	24.6284561	115.1970774	2.177063331	2.881387786	2.19247676	4.91888727	97.60821116	1.97882443	0	11	158.01	62.21	65.998	2328	72	112	Medicaid	26.4	1.672927251		Female	-2.631185649	17.05603879	0.125260905	9.377884706	54.98278247	-3.007225737	16.09591292	0.110181915	7.784614289	48.36391901	2.076129493	ENGLISH	Hispanic or Latino	Urban	1	Urban/suburban
26.24741608	1	67.614	16585	160.5	16559	2.003602621	97.74436776	2.381787802	99.1385589	2.162399834	98.47063148	23.40701032	25.14028072	112.1348507	2.007864238	2.696197738	2.166891043	5.05961862	97.12733238	1.899845847	0	11	160.5	63.19	67.614	2385	76	120	Medicaid	26.2	1.635353027		Female	-2.564611831	17.29951367	0.127648067	8.947902407	51.72343326	-3.007225737	16.09591292	0.110181915	7.186195566	44.64608874	2.006009636	ENGLISH	Hispanic or Latino	Urban	1	Urban/suburban
25.70392905	1	68.209	16586	162.9	16560	1.925506909	97.29170138	2.35656174	99.07774994	2.34812497	99.05659052	23.56785193	25.3170207	109.0635207	1.845652544	2.637844289	2.358976767	5.10860775	96.62075035	1.827763902	0	11	162.9	64.134	68.209	2406			Medicaid	25.7	1.577896197		Female	-2.539539972	17.39970308	0.128506192	8.304225974	47.72625105	-3.007225737	16.09591292	0.110181915	6.586568262	40.92074985	1.926661366	ENGLISH	Hispanic or Latino	Urban	1	Urban/suburban
26.25323884	1	68.899	16587	162	16561	1.983043096	97.63186921	2.380720719	99.13605969	2.216179532	98.66603955	23.58465324	25.3354029	111.314924	1.963578046	2.685799919	2.222561963	5.113728847	96.99111674	1.879489651	0	11	162	63.78	68.899	2430.35	50	117	Medicaid	26.3	1.620570298		Female	-2.539539972	17.39970308	0.128506192	8.853535756	50.88325769	-3.007225737	16.09591292	0.110181915	7.02225804	43.62758468	1.986137242	ENGLISH	Hispanic or Latino	Urban	1	Urban/suburban
26.64711769	1	72.099	16588	164.49	16563	1.988037882	97.65962498	2.419770496	99.22348473	2.280427545	98.87088282	23.8908945	25.66855737	111.5367099	1.974367151	2.749466004	2.289444248	5.206911633	97.01714967	1.883320059	0	12	164.49	64.76	72.093	2543	72	116	Medicaid	26.6	1.619984053		Female	-2.491918934	17.60447714	0.130056765	9.042640546	51.36557294	-3.007225737	16.09591292	0.110181915	7.004306136	43.51605387	1.987255969	ENGLISH	Hispanic or Latino	Urban	1	Urban/suburban
27.12462335	1	74.304	16590	165.51	16564	2.025016422	97.8567161	2.479869622	99.34284785	2.326451804	99.00027696	23.98714198	25.77239156	113.0798466	2.054793146	2.867149243	2.337269889	5.236203354	97.25476948	1.919630329	0	12	165.51	65.16	74.304	2621	58	112	Medicaid	27.1	1.638851027		Female	-2.480514136	17.6565339	0.130410133	9.468089453	53.6237152	-3.007225737	16.09591292	0.110181915	7.292416954	45.30601644	2.025642204	ENGLISH	Hispanic or Latino	Urban	1	Urban/suburban
27.99380574	1	76.685	16591	165.51	16565	2.088075712	98.16044972	2.523166708	99.41848375	2.172490069	98.50906411	24.15893358	25.95665944	115.8735159	2.20039973	2.945563535	2.177841757	5.288525635	97.65814066	1.987769515	0	12	165.51	65.16	76.685	2705	58	122	Medicaid	28	1.691366427		Female	-2.458272656	17.76162094	0.131076187	10.2321848	57.60839529	-3.007225737	16.09591292	0.110181915	7.794493671	48.42529721	2.089216462	ENGLISH	Hispanic or Latino	Urban	1	Urban/suburban
19.29342962	1	43.006	16622	149.3	16607	0.959734722	83.14056284	1.265197922	89.70998065	1.380705018	91.63151611	22.38898384	23.9966985	86.17376186	0.614929918	1.015376423	1.371037257	4.746460122	83.14056284	0.959734722	0	10	149.3	58.78	43.006	1517	63	107	Private	19.3	1.292259184		Female	-2.718732873	16.77840363	0.121946849	2.51502599	14.98966198	-3.007225737	16.09591292	0.110181915	2.179953283	13.5435206	0.952988251	ENGLISH	Not Hispanic or Latino, White		2	Urban/suburban
19.18552744	1	43.687	16623	150.9	16608	0.858082736	80.45766103	1.167307302	87.84568545	1.367936427	91.43340119	22.71806954	24.37097327	84.45051812	0.532580201	0.917431286	1.358107581	4.848537185	80.45766103	0.858082736	0	11	150.9	59.41	43.687	1541	55	100	Private	19.2	1.271406722		Female	-2.673903164	16.91512487	0.123664186	2.270402566	13.42232223	-3.007225737	16.09591292	0.110181915	1.924906539	11.95897709	0.864706135	ENGLISH	Not Hispanic or Latino, White		2	Urban/suburban
19.80605872	1	45.1	16624	150.9	16609	1.033397268	84.92909878	1.29287761	90.19733038	1.3636664	91.36637082	22.72389908	24.37756258	87.15959639	0.678147837	1.049966725	1.353797573	4.850336573	84.92909878	1.033397268	0	11	150.9	59.41	45.104	1591			Private	19.8	1.312528742		Female	-2.673903164	16.91512487	0.123664186	2.890933852	17.09082182	-3.007225737	16.09591292	0.110181915	2.451009155	15.22752494	1.040905994	ENGLISH	Not Hispanic or Latino, White		2	Urban/suburban
19.99298276	1	45.586	16626	151	16611	1.079773274	85.98784225	1.328200975	90.79441388	1.367203648	91.42192589	22.73841955	24.39397386	87.92599997	0.719644207	1.089063459	1.357353199	4.85481629	85.98784225	1.079773274	0	11	151	59.45	45.586	1608	63	109	Private	20	1.324038594		Female	-2.659429443	16.96164317	0.124209969	3.031339594	17.87173308	-3.007225737	16.09591292	0.110181915	2.551738383	15.85333119	1.072300293	ENGLISH	Not Hispanic or Latino, White		2	Urban/suburban
20.2744711	1	47.089	16627	152.4	16612	1.105154145	86.54535988	1.345099257	91.07034084	1.394156224	91.8364783	22.96974141	24.6542768	88.2659963	0.743352459	1.111881747	1.384274319	4.925962623	86.54535988	1.105154145	0	11	152.4	60	47.089	1661	60	111	Private	20.3	1.330345873		Female	-2.631185649	17.05603879	0.125260905	3.218432314	18.86975255	-3.007225737	16.09591292	0.110181915	2.671631713	16.59819935	1.108786574	ENGLISH	Not Hispanic or Latino, White		2	Urban/suburban
21.47750043	1	50.349	16629	153.11	16613	1.354636377	91.22332812	1.543066384	93.8592665	1.403423675	91.97547314	23.09051807	24.78930246	93.01437223	0.997810003	1.348024409	1.393423052	4.962973038	91.22332812	1.354636377	0	11	154.94	61	50.349	1776	74	115	Private	21.5	1.402749685		Female	-2.603872392	17.15218302	0.126257147	4.325317405	25.21729975	-3.007225737	16.09591292	0.110181915	3.542162976	22.00659878	1.34812442	ENGLISH	Not Hispanic or Latino, White		2	Urban/suburban
21.32722621	1	51.199	16630	154.94	16615	1.321895093	90.68984567	1.600464265	94.52521858	1.64949946	95.04773231	23.09911434	24.79889375	92.32919448	0.961612702	1.42084519	1.642582601	4.965602849	90.68984567	1.321895093	0	11	154.94	61	51.199	1806	75	110	Private	21.3	1.37648291		Female	-2.603872392	17.15218302	0.126257147	4.175043187	24.34117676	-3.007225737	16.09591292	0.110181915	3.419097841	21.24202497	1.316875197	ENGLISH	Not Hispanic or Latino, White		2	Urban/suburban
21.50110205	1	50.207	16631	152.81	16616	1.355825711	91.24226856	1.523607155	93.61965627	1.346993767	91.10088799	23.11064558	24.81175847	93.03548866	0.999220172	1.324265987	1.33644835	4.969128721	91.24226856	1.355825711	0	11	152.81	60.16	50.207	1771	55	107	Private	21.5	1.407048102		Female	-2.603872392	17.15218302	0.126257147	4.34891903	25.35490103	-3.007225737	16.09591292	0.110181915	3.561491223	22.12668048	1.352960988	ENGLISH	Not Hispanic or Latino, White		2	Urban/suburban
22.34494272	1	52.787	16632	153.7	16617	1.487792611	93.15972025	1.630850035	94.85390166	1.341504494	91.01216441	23.28213132	25.00230266	95.97464431	1.156687255	1.463304032	1.330530222	5.021530338	93.15972025	1.487792611	0	11	153.7	60.51	52.787	1862	57	111	Private	22.3	1.453802389		Female	-2.577474253	17.25000062	0.12719826	5.094942105	29.5358952	-3.007225737	16.09591292	0.110181915	4.118081127	25.58463846	1.48471369	ENGLISH	Not Hispanic or Latino, White		2	Urban/suburban
20.955886	1	50.405	16633	155.09	16618	1.175037415	88.00101263	1.384407232	91.68831021	1.40541129	92.00504943	23.44668522	25.18397495	89.37675325	0.811656259	1.165975015	1.394634341	5.071710887	88.00101263	1.175037415	0	11	155.09	61.06	50.405	1778	58	90	Private	21	1.351208072		Female	-2.551969684	17.34941726	0.128084023	3.606468735	20.7872615	-3.007225737	16.09591292	0.110181915	2.878248253	17.88185776	1.169995342	ENGLISH	Not Hispanic or Latino, White		2	Urban/suburban
23.16564858	1	55.792	16634	155.19	16619	1.550280295	93.94628726	1.622540082	94.7656121	1.170272497	87.90543369	23.76341156	25.53036279	97.48452369	1.240499519	1.461376958	1.156887983	5.16813167	93.94628726	1.550280295	0	12	155.19	61.1	55.792	1968	68	122	Private	23.2	1.492728177		Female	-2.515320235	17.50138161	0.129309001	5.664266965	32.36468464	-3.007225737	16.09591292	0.110181915	4.438830415	27.57737593	1.555789308	ENGLISH	Not Hispanic or Latino, White		2	Urban/suburban
18.43685494	1	39.3	16621	146	16606	0.761473303	77.68127906	1.053130036	85.38593007	1.141427051	87.31538734	22.06115642	23.61962705	83.57157075	0.459712525	0.797065248	1.13004807	4.643521888	77.68127906	0.761473303	0	10	146	57.48	39.3	1386.25	62	117	Private	18.4	1.262798284		Female	-2.781736856	16.60308661	0.119475785	1.833768335	11.04474353	-3.007225737	16.09591292	0.110181915	1.639463201	10.18558692	0.760645223	ENGLISH	Not Hispanic or Latino, White		2	Urban/suburban
21.99129377	2	50.802	16700	151.99	16668	1.480040302	93.05687543	1.855971392	96.82711821	2.010728408	97.78229242	22.93863538	24.5535974	95.87010476	1.186803955	1.785309497	2.0111066	4.436831702	93.05687543	1.480040302	0	10	151.99	59.84	50.802	1792	61	108	Private	22	1.446890833		Male	-2.171295888	16.86231366	0.137057004	5.128980113	30.41682308	-2.399063683	16.22014281	0.126313121	4.54690371	28.03245177	1.472511591	ENGLISH	Not Hispanic or Latino, White	Urban	1	Urban/suburban
22.4174843	2	57.748	16701	160.5	16669	1.405908357	92.01243302	1.93497079	97.35030599	2.442545512	99.27079547	23.84932723	25.58064173	93.99629635	1.097500252	1.901612682	2.453210744	4.709573841	92.01243302	1.405908357	0	11	160.5	63.19	57.748	2037			Private	22.4	1.396727994		Male	-2.071172932	17.31402878	0.142384404	5.103455522	29.47584059	-2.399063683	16.22014281	0.126313121	4.241377391	26.1488289	1.405041539	ENGLISH	Not Hispanic or Latino, White	Urban	1	Urban/suburban
21.67432609	2	56.189	16702	161.01	16670	1.217080023	88.82131146	1.736204974	95.8736201	2.289168594	98.89652207	24.11330875	25.87713326	89.88532562	0.890551073	1.620721267	2.293494292	4.789433378	88.82131146	1.217080023	0	11	161.01	63.39	56.189	1982	68	111	Private	21.7	1.346147822		Male	-2.045235058	17.46906585	0.143868341	4.205260237	24.07261083	-2.399063683	16.22014281	0.126313121	3.428160123	21.13520308	1.212271088	ENGLISH	Not Hispanic or Latino, White	Urban	1	Urban/suburban
21.20781647	2	47.4	16696	149.5	16664	1.394163288	91.83658493	1.771822238	96.17879651	1.942401352	97.39557341	22.55753013	24.12146636	94.01657159	1.083769564	1.66604574	1.940248929	4.32294852	91.83658493	1.394163288	0	10	149.5	58.86	47.4	1672			Private	21.2	1.418583041		Male	-2.227132805	16.67001572	0.134277436	4.537800747	27.22133454	-2.399063683	16.22014281	0.126313121	4.15345503	25.60677226	1.387822211	ENGLISH	Not Hispanic or Latino, White	Urban	1	Urban/suburban
21.51200422	2	48.79	16697	150.6	16665	1.425581651	92.3005432	1.803534162	96.43478174	1.975874378	97.59154966	22.72407689	24.31050377	94.66613021	1.120686565	1.710547335	1.974989439	4.372753077	92.3005432	1.425581651	0	10	150.6	59.29	48.79	1721			Private	21.5	1.428419935		Male	-2.212495585	16.71751288	0.134995324	4.794491339	28.67945354	-2.399063683	16.22014281	0.126313121	4.352665428	26.834939	1.431597224	ENGLISH	Not Hispanic or Latino, White	Urban	1	Urban/suburban
21.01267488	2	47.911	16698	151	16666	1.320886706	90.67304284	1.732186128	95.8379786	2.02266605	97.84462053	22.73682967	24.32496601	92.41690768	1.001013267	1.612667082	2.023514893	4.376563526	90.67304284	1.320886706	0	10	151	59.45	47.911	1690			Private	21	1.391567873		Male	-2.19831275	16.76540496	0.135697996	4.247269923	25.33353613	-2.399063683	16.22014281	0.126313121	3.824947863	23.58146847	1.311671169	ENGLISH	Not Hispanic or Latino, White	Urban	1	Urban/suburban
22.56444849	2	51.313	16699	150.8	16667	1.601018801	94.53136225	1.937932867	97.36842933	1.928225888	97.30864822	22.8265663	24.42668357	98.85169847	1.344078116	1.90534952	1.925722613	4.40336911	94.53136225	1.601018801	0	10	150.8	59.37	51.313	1810	61	106	Private	22.6	1.496316213		Male	-2.19831275	16.76540496	0.135697996	5.799043534	34.58934364	-2.399063683	16.22014281	0.126313121	5.222422774	32.19714423	1.60751307	ENGLISH	Not Hispanic or Latino, White	Urban	1	Urban/suburban
16.60870047	1	32.744	16742	140.41	16728	-0.166123444	43.40299024	-0.243545751	40.37913237	-0.162544012	43.54387362	22.74424878	24.40056149	73.02373727	-0.229053789	-0.322779217	-0.166119699	4.856613756	43.40299024	-0.166123444	0	11	140.41	55.28	32.744	1155	45	92	Private	16.6	1.182871624		Female	-2.659429443	16.96164317	0.124209969	-0.352942697	-2.080828454	-3.007225737	16.09591292	0.110181915	-0.297102123	-1.845823372	-0.174115671	ENGLISH	Not Hispanic or Latino, White	Urban	1	Urban/suburban
17.38518631	1	35.805	16743	143.51	16729	0.07344951	52.92757896	-0.061858529	47.53377465	-0.057034746	47.72587584	23.25068791	24.96744717	74.77278253	0.037077921	-0.084537595	-0.058468961	5.011935245	52.92757896	0.07344951	0	11	143.51	56.5	35.805	1263	59	110	Private	17.4	1.211426821		Female	-2.590560148	17.20088732	0.126734613	0.184298989	1.071450477	-3.007225737	16.09591292	0.110181915	0.149934919	0.931509259	0.082942887	ENGLISH	Not Hispanic or Latino, White	Urban	1	Urban/suburban
18.45034601	1	39.604	16744	146.51	16730	0.393039371	65.28547987	0.195938725	57.76709369	0.052190783	52.08116616	23.68546745	25.44552471	77.89732691	0.215321005	0.127643466	0.050813026	5.144414691	65.28547987	0.393039371	0	12	146.51	57.68	39.604	1397	68	111	Private	18.5	1.259323323		Female	-2.515320235	17.50138161	0.129309001	0.948964399	5.422225631	-3.007225737	16.09591292	0.110181915	0.743660577	4.620182655	0.382393555	ENGLISH	Not Hispanic or Latino, White	Urban	1	Urban/suburban
17.82054637	1	39.888	16745	149.61	16731	0.071502088	52.85009186	0.057118206	52.2774483	0.25081285	59.90205968	23.97612165	25.76052474	74.32622604	0.036343596	0.036702914	0.244603531	5.232848493	52.85009186	0.071502088	0	12	149.61	58.9	39.888	1407	63	111	Private	17.8	1.191133372		Female	-2.480514136	17.6565339	0.130410133	0.164012474	0.928905272	-3.007225737	16.09591292	0.110181915	0.126324044	0.784820622	0.070093856	ENGLISH	Not Hispanic or Latino, White	Urban	1	Urban/suburban
17.05063027	1	32.007	16770	137.01	16758	-0.032983073	48.68440429	-0.5783259	28.15220557	-0.874236015	19.09948682	23.07049417	24.76695768	73.90665386	-0.046861458	-0.720660233	-0.886533918	4.95684276	48.68440429	-0.032983073	0	11	137.01	53.94	32.007	1129			Private	17.1	1.244480715		Female	-2.617413511	17.10389705	0.125765895	-0.053266778	-0.311430654	-3.007225737	16.09591292	0.110181915	-0.043916164	-0.272840469	-0.024902884	ENGLISH	Not Hispanic or Latino, White	Urban	1	Urban/suburban
17.41159035	1	32.914	16771	137.49	16759	0.085094554	53.39068902	-0.52903375	29.83910189	-0.921773582	17.8323345	23.25068791	24.96744717	74.88634496	0.043073133	-0.664262219	-0.934630831	5.011935245	53.39068902	0.085094554	0	11	137.49	54.13	32.914	1161	66	107	Private	17.4	1.266389581		Female	-2.590560148	17.20088732	0.126734613	0.210703034	1.224954447	-3.007225737	16.09591292	0.110181915	0.171415712	1.064964208	0.094568676	ENGLISH	Not Hispanic or Latino, White	Urban	1	Urban/suburban
18.9653438	1	37.705	16772	141	16760	0.459891548	67.72029664	-0.350281724	36.306364	-1.073365597	14.1553557	24.15616637	25.95370535	78.51139748	0.257877978	-0.449881713	-1.088127315	5.28768067	67.72029664	0.459891548	0	12	141	55.512	37.705	1330			Private	19	1.345059844		Female	-2.458272656	17.76162094	0.131076187	1.203722856	6.777100241	-3.007225737	16.09591292	0.110181915	0.916950814	5.696792833	0.462029655	ENGLISH	Not Hispanic or Latino, White	Urban	1	Urban/suburban
20.24866348	1	44.707	16791	148.59	16787	1.180689268	88.11369067	1.339208221	90.97485516	1.156630561	87.62883347	22.55522755	24.18630656	89.77370516	0.814657956	1.098589209	1.145619922	4.798161813	88.11369067	1.180689268	0	10	148.59	58.5	44.707	1577			Medicaid	20.2	1.362720471		Female	-2.688611957	16.86907238	0.123104991	3.379591099	20.03424387	-3.007225737	16.09591292	0.110181915	2.886178754	17.93112803	1.172152526	ENGLISH	Not Hispanic or Latino, White		2	Urban/suburban
20.1671472	1	44.707	16792	148.89	16788	1.15653785	87.62693864	1.329452903	90.81507029	1.184934455	88.19783184	22.57565843	24.20953991	89.33137992	0.791255163	1.088000232	1.174029539	4.804494487	87.62693864	1.15653785	0	10	148.89	58.62	44.707	1577			Medicaid	20.2	1.354499779		Female	-2.688611957	16.86907238	0.123104991	3.298074823	19.55101472	-3.007225737	16.09591292	0.110181915	2.816563662	17.49862637	1.151988169	ENGLISH	Not Hispanic or Latino, White		2	Urban/suburban
22.61397168	1	55.111	16793	156.11	16789	1.423662467	92.27278982	1.494476002	93.24743751	1.140964141	87.30575771	23.94869761	25.7309454	94.42672856	1.082939191	1.30622862	1.127098087	5.224512821	92.27278982	1.423662467	0	12	156.11	61.46	55.111	1944	64	107	Medicaid	22.6	1.448592126		Female	-2.480514136	17.6565339	0.130410133	4.957437782	28.07707226	-3.007225737	16.09591292	0.110181915	3.818268038	23.72197251	1.4180843	ENGLISH	Not Hispanic or Latino, White		2	Urban/suburban
16.17755089	2	28.406	16800	132.51	16795	-0.37054652	35.54876606	-0.970694284	16.58502695	-1.014851003	15.50884287	23.22654251	24.87907305	69.65113677	-0.486371773	-1.126349371	-1.031073596	4.522805575	35.54876606	-0.37054652	0	10	132.51	52.17	28.406	1002	53	88	Medicaid	16.2	1.220855097		Male	-2.134084303	17.0102643	0.138977537	-0.832713407	-4.895358425	-2.399063683	16.22014281	0.126313121	-0.721677265	-4.449265791	-0.381206883	ENGLISH	Not Hispanic or Latino, White	Urban	1	Urban/suburban
16.5169799	2	29.002	16801	132.51	16796	-0.226278491	41.0492413	-0.898554362	18.44450386	-1.068049872	14.2749008	23.30958056	24.97280301	70.85918967	-0.305833383	-1.054458603	-1.083623465	4.5476238	41.0492413	-0.226278491	0	10	132.51	52.17	29.002	1023	60	93	Medicaid	16.5	1.246470447		Male	-2.134084303	17.0102643	0.138977537	-0.493284401	-2.899922025	-2.399063683	16.22014281	0.126313121	-0.427508594	-2.635664796	-0.218536944	ENGLISH	Not Hispanic or Latino, White	Urban	1	Urban/suburban
16.97441284	2	34.813	16802	143.21	16797	-0.42515347	33.53624007	-0.890210883	18.66763311	-0.974365551	16.49375339	25.10015063	26.98216925	67.62673695	-0.554081752	-1.047597253	-0.967831626	5.094460472	33.53624007	-0.42515347	0	12	143.21	56.38	34.813	1228	57	114	Medicaid	17	1.185281254		Male	-1.983541835	17.9953057	0.147769097	-1.020892859	-5.673106507	-2.399063683	16.22014281	0.126313121	-0.786575577	-4.849375162	-0.419040881	ENGLISH	Not Hispanic or Latino, White	Urban	1	Urban/suburban
17.74744329	1	36.089	16910	142.6	16893	0.486554288	68.67128876	0.60690455	72.80428708	0.560684244	71.24935949	22.16375226	23.73808682	80.07418185	0.271951878	0.413191283	0.551416179	4.675892929	68.67128876	0.486554288	0	10	142.6	56.14	36.089	1273	90	107	Medicaid	17.7	1.244561241		Female	-2.765648008	16.64613844	0.120112464	1.101304854	6.615977983	-3.007225737	16.09591292	0.110181915	0.976859052	6.068988175	0.488781911	ENGLISH	Hispanic or Latino	Urban	1	Urban/suburban
17.19290775	1	35.409	16911	143.51	16894	0.254411218	60.04110574	0.511874829	69.56306922	0.694197932	75.62209553	22.1666395	23.74141205	77.56208489	0.134040707	0.341176611	0.683790261	4.676801891	60.04110574	0.254411218	0	10	143.51	56.5	35.409	1249	71	103	Medicaid	17.2	1.198028552		Female	-2.765648008	16.64613844	0.120112464	0.546769311	3.284661563	-3.007225737	16.09591292	0.110181915	0.484985196	3.013095303	0.257395655	ENGLISH	Hispanic or Latino	Urban	1	Urban/suburban
16.95887173	1	34.927	16912	143.51	16895	0.126191732	55.02099221	0.391550249	65.23047229	0.629003246	73.53265343	22.25741202	23.84587114	76.19426605	0.06444091	0.25454365	0.619178279	4.705316025	55.02099221	0.126191732	0	10	143.51	56.5	34.927	1232	82	126	Medicaid	17	1.181720558		Female	-2.749782197	16.68971518	0.120736656	0.269156548	1.612709056	-3.007225737	16.09591292	0.110181915	0.236887864	1.471726798	0.129634462	ENGLISH	Hispanic or Latino	Urban	1	Urban/suburban
19.03379704	1	39.463	16913	143.99	16896	0.728215364	76.6759119	0.51603202	69.70839773	0.115701612	54.60554856	23.09911434	24.79889375	82.40054903	0.435289815	0.351399745	0.113093588	4.965602849	76.6759119	0.728215364	0	11	143.99	56.69	39.463	1392	61	98		19	1.321883259		Female	-2.603872392	17.15218302	0.126257147	1.881614021	10.97011394	-3.007225737	16.09591292	0.110181915	1.540923566	9.573384085	0.722153074	ENGLISH	Hispanic or Latino	Urban	1	Urban/suburban
19.03379704	1	39.463	16914	143.99	16897	0.719297058	76.40210459	0.493523058	68.91784743	0.088067929	53.5088657	23.13932789	24.84371692	82.25734615	0.428930257	0.334868495	0.086038467	4.977901774	76.40210459	0.719297058	0	11	143.99	56.69	39.463	1392	64	118	OHP	19	1.321883259		Female	-2.603872392	17.15218302	0.126257147	1.881614021	10.97011394	-3.007225737	16.09591292	0.110181915	1.540923566	9.573384085	0.722153074	ENGLISH	Hispanic or Latino	Urban	1	Urban/suburban
19.03379704	1	39.463	16915	143.99	16898	0.705915816	75.98797543	0.459683087	67.71281446	0.046635409	51.85980947	23.19940938	24.91054333	82.04431727	0.419459717	0.310266563	0.045524189	4.996267955	75.98797543	0.705915816	0	11	143.99	56.69	39.463	1392	62	101	OHP	19	1.321883259		Female	-2.590560148	17.20088732	0.126734613	1.832909721	10.65590214	-3.007225737	16.09591292	0.110181915	1.49114855	9.264143996	0.702760167	ENGLISH	Hispanic or Latino	Urban	1	Urban/suburban
18.9696936	1	43.488	16916	151.41	16899	0.535493627	70.38457183	0.550473537	70.90026886	0.594879825	72.40380978	23.84939326	25.6236342	79.53952283	0.305127347	0.387440704	0.583212942	5.194293732	70.38457183	0.535493627	0	12	151.41	59.61	43.488	1534	55	108	Medicaid	19	1.252869269		Female	-2.503519447	17.55275674	0.129689741	1.416936858	8.072446278	-3.007225737	16.09591292	0.110181915	1.103889165	6.858195435	0.544017974	ENGLISH	Hispanic or Latino	Urban	1	Urban/suburban
19.20023284	1	44.594	16917	152.4	16900	0.599619306	72.56200112	0.638103115	73.82967204	0.68832841	75.43770027	23.89916664	25.67750524	80.33850358	0.347896452	0.458181864	0.675635163	5.209425394	72.56200112	0.599619306	0	12	152.4	60	44.594	1573	58	110	Medicaid	19.2	1.259857798		Female	-2.491918934	17.60447714	0.130056765	1.595755705	9.064487927	-3.007225737	16.09591292	0.110181915	1.236050623	7.679282491	0.599965313	ENGLISH	Hispanic or Latino	Urban	1	Urban/suburban
18.9816814	1	43.913	16918	152.1	16901	0.516488641	69.72434147	0.541083485	70.57749794	0.610125116	72.9110535	23.94588473	25.72791109	79.26907532	0.293142872	0.381500967	0.598148531	5.223657114	69.72434147	0.516488641	0	12	152.1	59.88	43.913	1549	52	102	Medicaid	19	1.247973794		Female	-2.480514136	17.6565339	0.130410133	1.3251475	7.5051395	-3.007225737	16.09591292	0.110181915	1.020641825	6.340999917	0.507973072	ENGLISH	Hispanic or Latino	Urban	1	Urban/suburban
18.16259188	1	42.184	16919	152.4	16902	0.210632905	58.3413133	0.333707256	63.0699763	0.625764206	73.42651937	23.97612165	25.76052474	75.75283503	0.110647129	0.226028935	0.613580845	5.232848493	58.3413133	0.210632905	0	12	152.4	60	42.184	1488	68	94	Medicaid	18.2	1.191771121		Female	-2.480514136	17.6565339	0.130410133	0.506057981	2.866123009	-3.007225737	16.09591292	0.110181915	0.389770905	2.421552026	0.209267055	ENGLISH	Hispanic or Latino	Urban	1	Urban/suburban
17.67892267	1	41.39	16920	153.01	16903	0.003672358	50.14650557	0.224950894	58.89912621	0.684495501	75.31688352	24.00353193	25.79001415	73.65133899	0.001838502	0.149374025	0.671714151	5.241201059	50.14650557	0.003672358	0	12	153.01	60.24	41.39	1460	58	103	Medicaid	17.7	1.155409625		Female	-2.480514136	17.6565339	0.130410133	0.022388768	0.126801601	-3.007225737	16.09591292	0.110181915	0.017244052	0.107133111	0.009701878	ENGLISH	Hispanic or Latino	Urban	1	Urban/suburban
18.59938844	1	43.545	16921	153.01	16904	0.356364887	63.92163392	0.440590956	67.02454243	0.643619028	74.00887458	24.05279574	25.84296943	77.3273454	0.194281345	0.305732303	0.631196099	5.256195171	63.92163392	0.356364887	0	12	153.01	60.24	43.545	1536	52	89	Medicaid	18.6	1.215566855		Female	-2.469300331	17.70891811	0.130749913	0.890470331	5.028372288	-3.007225737	16.09591292	0.110181915	0.682043298	4.237369459	0.35338527	ENGLISH	Hispanic or Latino	Urban	1	Urban/suburban
18.89454195	1	45.359	16922	154.94	16905	0.432777413	66.74117581	0.565675504	71.4192805	0.801623406	78.86145829	24.16703737	25.96531019	78.18311223	0.241004701	0.404290156	0.787962391	5.290999356	66.74117581	0.432777413	0	12	154.94	61	45.359	1600			Medicaid	18.9	1.219474761		Female	-2.458272656	17.76162094	0.131076187	1.132921015	6.378477609	-3.007225737	16.09591292	0.110181915	0.863016633	5.361712862	0.43763116	ENGLISH	Hispanic or Latino	Urban	1	Urban/suburban
17.05724805	1	32.999	16951	139.09	16928	0.184304572	57.31127363	0.123897019	54.93015933	0.005294194	50.2112068	22.20470736	23.78524594	76.81816188	0.095449923	0.076112268	0.005173333	4.688774319	57.31127363	0.184304572	0	10	139.09	54.76	32.999	1164	66	111	Private	17.1	1.22634611		Female	-2.749782197	16.68971518	0.120736656	0.367532866	2.202151814	-3.007225737	16.09591292	0.110181915	0.323470025	2.009640751	0.175116836	ENGLISH	Not Hispanic or Latino, White	Urban	1	Urban/suburban
17.11639423	1	33.793	16952	140.51	16929	0.174002945	56.9068426	0.160402897	56.37181461	0.111534615	54.44037909	22.35973989	23.96323304	76.55005968	0.089830356	0.099527208	0.109148796	4.737333454	56.9068426	0.174002945	0	10	140.51	55.32	33.793	1192	61	108	Private	17.1	1.218161998		Female	-2.734142443	16.73380695	0.121348181	0.382587281	2.286313463	-3.007225737	16.09591292	0.110181915	0.334139973	2.075930546	0.180647668	ENGLISH	Not Hispanic or Latino, White	Urban	1	Urban/suburban
17.43479102	1	35.21	16953	142.11	16930	0.274499379	60.81495597	0.28022318	61.03468583	0.236419714	59.34464999	22.52319603	24.14987169	77.40815736	0.145156419	0.178803528	0.231713253	4.788220523	60.81495597	0.274499379	0	10	142.11	55.95	35.21	1242	57	112	Private	17.4	1.226851806		Female	-2.703555506	16.82349538	0.122532501	0.611295642	3.633582845	-3.007225737	16.09591292	0.110181915	0.525907905	3.267338158	0.277667907	ENGLISH	Not Hispanic or Latino, White	Urban	1	Urban/suburban
17.38864398	1	35.409	16954	142.7	16931	0.213345918	58.44714197	0.209722957	58.30580466	0.205556459	58.14313041	22.69485657	24.34473109	76.61931646	0.111131105	0.132423843	0.201368042	4.84136689	58.44714197	0.213345918	0	11	142.7	56.18	35.409	1249	63	115	Private	17.4	1.218545478		Female	-2.673903164	16.91512487	0.123664186	0.473519106	2.799382861	-3.007225737	16.09591292	0.110181915	0.401461854	2.494185054	0.215217309	ENGLISH	Not Hispanic or Latino, White	Urban	1	Urban/suburban
17.34135665	1	36.004	16955	144.09	16932	0.152968547	56.07884605	0.200976621	57.96415728	0.296017257	61.63915486	22.85724887	24.52797758	75.86808349	0.078548504	0.127238766	0.290204434	4.89140813	56.07884605	0.152968547	0	11	144.09	56.73	36.004	1270	67	115	Private	17.3	1.203508686		Female	-2.645190534	17.00861766	0.124742239	0.332738994	1.95629651	-3.007225737	16.09591292	0.110181915	0.278129513	1.727951154	0.151400206	ENGLISH	Not Hispanic or Latino, White	Urban	1	Urban/suburban
17.96942934	1	37.308	16956	144.09	16933	0.373087613	64.54583813	0.287684834	61.32059998	0.185199962	57.34639006	23.01874638	24.70913783	78.06432654	0.202372027	0.186285382	0.181235833	4.940988893	64.54583813	0.373087613	0	11	144.09	56.73	37.308	1316	62	116	Private	18	1.247097602		Female	-2.617413511	17.10389705	0.125765895	0.865532292	5.06043909	-3.007225737	16.09591292	0.110181915	0.713594093	4.433386886	0.36821887	ENGLISH	Not Hispanic or Latino, White	Urban	1	Urban/suburban
17.68352461	1	37.591	16957	145.8	16934	0.219184972	58.67470191	0.232382807	59.18796494	0.317068502	62.44041876	23.17934863	24.88823479	76.28999801	0.114500536	0.149578337	0.310584861	4.990141939	58.67470191	0.219184972	0	11	145.8	57.4	37.591	1326	62	118	Private	17.7	1.21286177		Female	-2.590560148	17.20088732	0.126734613	0.482637286	2.80588598	-3.007225737	16.09591292	0.110181915	0.392645574	2.439411643	0.210706663	ENGLISH	Not Hispanic or Latino, White	Urban	1	Urban/suburban
17.89934706	1	38.102	16958	145.9	16935	0.267539332	60.54730324	0.206923903	58.19653557	0.218720328	58.65660436	23.33894092	25.06514431	76.69305612	0.141570691	0.133269401	0.213822595	5.03886727	60.54730324	0.267539332	0	11	145.9	57.44	38.102	1344	70	114	Private	17.9	1.226822965		Female	-2.577474253	17.25000062	0.12719826	0.64934644	3.764327056	-3.007225737	16.09591292	0.110181915	0.524846262	3.260742432	0.277102103	ENGLISH	Not Hispanic or Latino, White	Urban	1	Urban/suburban
17.88149504	1	39.009	16959	147.7	16936	0.222917706	58.82002221	0.236520652	59.34856582	0.361883524	64.12804638	23.48897792	25.23048859	76.12717381	0.116813547	0.154097153	0.35417454	5.084592277	58.82002221	0.222917706	0	11	147.7	58.15	39.009	1376	70	105	Private	17.9	1.210663172		Female	-2.551969684	17.34941726	0.128084023	0.532077783	3.066833745	-3.007225737	16.09591292	0.110181915	0.424640296	2.638187083	0.226979828	ENGLISH	Not Hispanic or Latino, White	Urban	1	Urban/suburban
17.9132971	1	39.604	16960	148.69	16937	0.193765372	57.6820199	0.21415486	58.4786852	0.375490919	64.63523007	23.6547727	25.41205918	75.72804577	0.100982267	0.139829179	0.367268458	5.135065868	57.6820199	0.193765372	0	11	148.69	58.54	39.604	1397	77	122	Private	17.9	1.204741213		Female	-2.527325681	17.45036072	0.128914497	0.46293638	2.652875705	-3.007225737	16.09591292	0.110181915	0.364956476	2.267385998	0.19652923	ENGLISH	Not Hispanic or Latino, White	Urban	1	Urban/suburban
17.78152324	1	39.689	16961	149.4	16938	0.098987605	53.94259444	0.132026346	55.25182736	0.353247196	63.8048436	23.81070058	25.58172876	74.67870665	0.050528446	0.08540853	0.345177733	5.182507771	53.94259444	0.098987605	0	12	149.4	58.82	39.689	1400	63	106	Private	17.8	1.190195665		Female	-2.503519447	17.55275674	0.129689741	0.228766497	1.303308081	-3.007225737	16.09591292	0.110181915	0.178224496	1.107265533	0.098244038	ENGLISH	Not Hispanic or Latino, White	Urban	1	Urban/suburban
17.21407156	1	39.094	16962	150.7	16939	-0.196302917	42.21865391	-0.03889934	48.44853215	0.406563871	65.78358316	23.96517246	25.74871581	71.82953342	-0.26909202	-0.052926073	0.397401238	5.229521958	42.21865391	-0.196302917	0	12	150.7	59.33	39.094	1379	63	115	Private	17.2	1.142274158		Female	-2.480514136	17.6565339	0.130410133	-0.442462341	-2.505941107	-3.007225737	16.09591292	0.110181915	-0.340788909	-2.117238773	-0.200863223	ENGLISH	Not Hispanic or Latino, White	Urban	1	Urban/suburban
17.49396956	1	39.888	16963	151	16940	-0.075607476	46.98656941	0.045349267	51.80855407	0.422409328	66.36368648	23.99533707	25.78120327	72.90570459	-0.106406843	0.029102658	0.41296126	5.238702819	46.98656941	-0.075607476	0	12	151	59.45	39.888	1407	59	100	Private	17.5	1.158541031		Female	-2.480514136	17.6565339	0.130410133	-0.162564337	-0.920703566	-3.007225737	16.09591292	0.110181915	-0.125208674	-0.777891102	-0.071747575	ENGLISH	Not Hispanic or Latino, White	Urban	1	Urban/suburban
17.54040344	1	39.888	16964	150.8	16941	-0.088917503	46.45737368	-0.030370026	48.78859746	0.294005478	61.56231411	24.11815496	25.9130269	72.72697047	-0.124749446	-0.041287648	0.286871802	5.276108428	46.45737368	-0.088917503	0	12	150.8	59.37	39.888	1407	63	115	Private	17.5	1.163156727		Female	-2.458272656	17.76162094	0.131076187	-0.221217504	-1.245480378	-3.007225737	16.09591292	0.110181915	-0.168515177	-1.046943891	-0.097104453	ENGLISH	Not Hispanic or Latino, White	Urban	1	Urban/suburban
16.72416299	1	31.298	16949	136.8	16926	0.105231503	54.19039433	0.026460124	51.05548304	-0.114544206	45.4403203	21.87657206	23.40545103	76.44782254	0.05362561	0.01588613	-0.117235552	4.584873201	54.19039433	0.105231503	0	10	136.8	53.86	31.298	1104	63	108	Private	16.7	1.222526534		Female	-2.81456189	16.51859843	0.11816584	0.20556456	1.244443112	-3.007225737	16.09591292	0.110181915	0.186770823	1.160361786	0.102862691	ENGLISH	Not Hispanic or Latino, White	Urban	1	Urban/suburban
17.51932793	1	33.708	16950	138.71	16927	0.423205183	66.39272173	0.332865867	63.03822323	0.062018955	52.47261314	22.04071779	23.59596045	79.48619503	0.232826472	0.213113648	0.06061988	4.637054696	66.39272173	0.423205183	0	10	138.71	54.61	33.708	1189	63	110	Private	17.5	1.263018378		Female	-2.781736856	16.60308661	0.119475785	0.916241315	5.518499883	-3.007225737	16.09591292	0.110181915	0.819156865	5.089222766	0.41762026	ENGLISH	Not Hispanic or Latino, White	Urban	1	Urban/suburban
17.01519765	1	33.112	16989	139.5	16973	0.10993425	54.37692401	0.007162525	50.28574095	-0.088667845	46.46729439	22.43272635	24.0467083	75.84988725	0.055887112	0.00431603	-0.090677953	4.760091293	54.37692401	0.10993425	0	10	139.5	54.92	33.112	1168	72	96	Private	17	1.21972743		Female	-2.718732873	16.77840363	0.121946849	0.236794016	1.41130242	-3.007225737	16.09591292	0.110181915	0.205246346	1.275145726	0.112760098	ENGLISH	Not Hispanic or Latino, White		1	Urban/suburban
17.95344516	1	36.713	16991	143	16974	0.330907404	62.96427853	0.118788507	54.72785429	-0.072757701	47.09994656	23.16785492	24.87545128	77.49291084	0.177703266	0.07472228	-0.0745421	4.98662922	62.96427853	0.330907404	0	11	143	56.3	36.713	1295			Private	18	1.255485675		Female	-2.603872392	17.15218302	0.126257147	0.801262136	4.671487794	-3.007225737	16.09591292	0.110181915	0.656183306	4.076707603	0.340947682	ENGLISH	Not Hispanic or Latino, White		1	Urban/suburban
18.13089386	1	37.591	16992	143.99	16975	0.347718631	63.59742482	0.113379089	54.51349912	-0.080054272	46.80970458	23.38157168	25.11224202	77.54352064	0.187785978	0.071806189	-0.082100549	5.051857909	63.59742482	0.347718631	0	11	143.99	56.69	37.591	1326			Private	18.1	1.259177295		Female	-2.564611831	17.29951367	0.127648067	0.831380194	4.805800959	-3.007225737	16.09591292	0.110181915	0.66769399	4.148220692	0.346450337	ENGLISH	Not Hispanic or Latino, White		1	Urban/suburban
18.15256043	1	37.903	16993	144.5	16976	0.327614346	62.83983632	0.086489435	53.44613229	-0.090387555	46.3989623	23.49741538	25.23975104	77.25343464	0.176198175	0.054741565	-0.09274528	5.087164884	62.83983632	0.327614346	0	11	144.5	56.89	37.903	1337	65	114	Private	18.2	1.256232556		Female	-2.551969684	17.34941726	0.128084023	0.803143174	4.629222768	-3.007225737	16.09591292	0.110181915	0.640971989	3.982203382	0.333667525	ENGLISH	Not Hispanic or Latino, White		1	Urban/suburban
20.28478423	2	40.908	17015	142.01	17006	1.088269449	86.17619133	0.93591523	82.53415826	0.474430018	68.24033544	23.10183979	24.73819614	87.80592546	0.764573632	0.723593947	0.462533119	4.485557325	86.17619133	1.088269449	0	10	142.01	55.91	40.908	1443	60	94	Medicaid	20.3	1.42840534		Male	-2.158454232	16.91130036	0.137713039	3.373483869	19.9481045	-2.399063683	16.22014281	0.126313121	2.96776639	18.29679568	1.092358373	SPANISH	Hispanic or Latino	Urban	1	Urban/suburban
20.7761179	2	41.305	17016	141	17007	1.199835511	88.48983851	0.969481054	83.38473856	0.316362746	62.41364049	23.11784238	24.75628186	89.8704886	0.873340563	0.755048641	0.307668089	4.490336828	88.48983851	1.199835511	0	10	141	55.51	41.305	1457	61	95	Medicaid	20.8	1.473483539		Male	-2.158454232	16.91130036	0.137713039	3.864817542	22.85346165	-2.399063683	16.22014281	0.126313121	3.400009026	20.96164668	1.206738581	SPANISH	Hispanic or Latino	Urban	1	Urban/suburban
20.4505055	2	40.6	17017	140.9	17008	1.120729691	86.87985301	0.884489809	81.17840694	0.286008727	61.25642813	23.14027041	24.78162643	88.37625979	0.795395582	0.676485358	0.278075447	4.497034414	86.87985301	1.120729691	0	10	140.9	55.472	40.6	1432.11			Medicaid	20.5	1.451419836		Male	-2.146051754	16.96062216	0.138353254	3.489883335	20.57638748	-2.399063683	16.22014281	0.126313121	3.047073228	18.78573613	1.113865292	SPANISH	Hispanic or Latino	Urban	1	Urban/suburban
20.52874907	2	41.4	17018	142.01	17009	1.104379044	86.52856264	0.877173351	80.98037558	0.311676048	62.23566336	23.32869285	24.9943673	87.99785399	0.779748687	0.670425808	0.303838411	4.553338777	86.52856264	1.104379044	0	10	142.01	55.91	41.4	1460.33			Medicaid	20.5	1.445584753		Male	-2.122547629	17.06021213	0.139585795	3.468536943	20.3311478	-2.399063683	16.22014281	0.126313121	2.984171736	18.3979375	1.096472581	SPANISH	Hispanic or Latino	Urban	1	Urban/suburban
25.13472541	2	51.398	17022	143	17010	1.683230255	95.3834737	1.097774115	86.38484314	-0.786991363	21.5643461	24.85933961	26.71289233	101.107776	1.459916822	0.87972256	-0.78341635	5.018847709	95.21879113	1.6664482	0	12	143	56.3	51.398	1813			Medicaid	25.1	1.757673106		Male	-1.992958064	17.88929321	0.147115364	7.245432204	40.50150064	-2.399063683	16.22014281	0.126313121	5.64048208	34.77455252	1.678806124	SPANISH	Hispanic or Latino	Urban	1	Urban/suburban
23.92615875	2	51.001	17024	146	17011	1.476000191	93.00280795	0.98767064	83.83430109	-0.557857315	28.84709107	25.05225243	26.92862291	95.50502026	1.180597578	0.771584194	-0.553038401	5.079346361	93.00280795	1.476000191	0	12	146	57.48	51.001	1799			Medicaid	23.9	1.638777997		Male	-1.983541835	17.9953057	0.147769097	5.930853054	32.95777884	-2.399063683	16.22014281	0.126313121	4.569592315	28.17233096	1.47270692	SPANISH	Hispanic or Latino	Urban	1	Urban/suburban
[truncated: 71,123 more rows]
[truncated: 8 more columns]
